# Supplementary material for: An in vivo screen identifies NAT10 as a master regulator of brain metastasis
Source: Sci Adv. 2025 Mar 26;11(13):eads6021. doi: 10.1126/sciadv.ads6021 (PMC11939035; doi:10.1126/sciadv.ads6021)
Supplement: Supplementary file 2 — Tables S1 to S7 [file sciadv.ads6021_tables_s1_to_s7.zip]

Archive with 1 entries (1 files):
- sciadv.ads6021_tables_s1_to_s7.xlsx
