# Supplementary material for: An in vivo screen identifies NAT10 as a master regulator of brain metastasis
Source: Sci Adv. 2025 Mar 26;11(13):eads6021. doi: 10.1126/sciadv.ads6021 (PMC11939035; doi:10.1126/sciadv.ads6021)
Supplement: Supplementary file 2 — Tables S1 to S7 [file sciadv.ads6021_tables_s1_to_s7.zip › sciadv.ads6021_tables_s1_to_s7.xlsx]

## Sheet: Table S1
Supplementary table 1. The list of hairpin sequences for screens.
Gene	Hairpin sequence (5'-3')
BAZ2B	AGGATGTTGCTATTATTGA
BRD1	CGGTGGAAACTGACATGCT
BRPF1	GACTACATCTGGCTGGATA
BRPF3	CGCACATCAGTCCTCTTCA
DOT1L	CAGATGATTGATGAGATCA
EHMT2	AGTCTGAAGTTGAAGCTCT
EZH1	CGCAAGAATAAAGAAATCA
KAT5	GGCTACTTCTCCAAGGAGA
KDM1A	GCCTAGACATTAAACTGAA
KDM2A	AGTGCAGAAGTACTGTCTA
KDM4C	ACCGAAGACATGGACCTCT
KDM5B	TGGAGCTATTCAATTAACT
KDM6A	CTATGAATCTCTAATCTTA
KDM7A	AGGAGTAGATCATCAGGAT
L3MBTL3	AGCTTGAGGTTGTAGACAA
PADI4	CCAGTCAAAGCTCTACTCT
BAZ2A	AGATGATAGTCAAACATCA
BRD2	CTATGCTTGGCCTTTCTAT
BRD3	CACGCATTGTCCTTGTCAT
BRD9	CTGGATATTCAATGATAAT
CARM1	GATAGAAATCCCATTCAAA
CREBBP	AGCAAGAATGCCAAGAAGA
DNMT3A	CAGCGTCACACAGAAGCAT
DNMT3B	CGGCTCTTCTTCGAATTTT
EP300	TCCAGGACAGTCAAAGAAA
KDM1B	GGGCTTGACATTCAACTCA
KDM5A	ACCTAGAAAGAAGAAATTA
KDM5C	CATTGTTTATCCCTATGAA
KDM6B	GAGACCTCGTGTGGATTAA
NAT10	CGCAAAGTTGTGAAGCTAT
PBRM1	AGGATGCAAATTCAATTAA
PHF8	ACTATGTTGGTTCTGACAA
PRMT1	GACATGACATCCAAAGATT
PRMT3	AGGACAAAATACGAACAGA
PRMT6	AGTGTGAATCTTGTTATCA
SETD7	CGCACTTTATGGGAAATTT
SETD8	CGCCTAGGAAGACTGATCA
SMARCA2	AGCTTCGAGCTCAGATTTT
SMARCA4	CAGAAGAAATCATCACGGA
TRIM24	GAATGAATCAGAAGATAAT
WDR5	CTCAACAGCTTGTCACCCA
CBX7	AGCTGGTTCTGGGAGTTAA
CBX8	AGATTATCTCTAGAGTTAT
CSNK2A1	AGAGTTTACACAGATGTTA
CTSL	CATATGAGGCAACAGAAGA
DAXX	GGCCATTAGGAAACAGCTA
FOXO1	TGGAGGTATGAGTCAGTAT
FOXO3	CGGCACAACCTGTCACTGC
HDAC7	GGGACCTGGTTCTCTTCTA
HMGA2	CAACAAGTTGTTCAGAAGA
JHDM1D	AGGAGTAGATCATCAGGAT
KAT2A	CAGGTCTATTTCTACCTCT
KAT2B	CGAGGAGTCTTGTAAATGT
KDM2B	AGGCCAGGTCAGATGGACA
KDM3A	AGAAGATGGATAGAAGTCT
KDM4B	CAGGTGGTCATCACCAAGA
KDM4D	TGGTCCATCTGCACAGATT
KMT2A	TGCAAGATTGAGAAGAGTA
MCM6	CCAGTGAAGTTGGAACCAA
MECOM	TGGACCAAAAGGAAGATCG
MECP2	GGAAGCTTAAGCAAAGGAA
MTA1	GGGAGGATTTCTTCTTCTA
NCOA1	AGATAGTAGAATCACAGAT
NCOA3	CAGTCTATTCGTCCTCCAT
NFYA	CATGTTAATGGATAAAGGA
PPARGC1A	CCAACACTCAGCTAAGTTA
PRDM5	TGAAAGACACAAGAAGTAT
PRKDC	CAGTGAAAGTCTGAATCAT
PRMT7	CTAACCACTTGGAAGATAA
SATB1	GCATTGCTGTCTCTAGGTT
SETD1A	AGCTTGACATCAAAGGACA
SIN3A	GAAATTCCCTGAGTTGTTT
SIRT1	CGATGTTTGATATTGAATA
SIRT2	GACTTCCTGCGGAACTTAT
SIRT3	AAGCCCAACGTCACTCACT
SMYD3	TCCGTGTTTGTGTAGGTAA
SUV39H1	GAGCTCACCTTTGATTACA
TAF1	AGGATGGACATGGAAAATG
TBL1X	AGCTTTGTGTGATTCATGT
TNKS	TGCATGAAGCTGCTATTAA
TRDMT1	CCCTTAATTCATAATTGAA
TRIM28	CCCATGTGTCAGGTGTGAA
TRIM33	CATTGTACTTTGAAGATAA
UBE2I	CCTACACGATTTACTGCCA
YY1	CCTCTCCTTTGTATATTAT
ATF2	GAGTCCATTTGAGAATGAA
EZH2	GCCCTTGTGTGATAGCACA
SMYD2	GGAGGGCCAAGCACTATAA
PRMT8	CTGTATATGCGTGCATATA
NR0B2	GACTTTATACAGAACTGAA
NCOR2	AAGACTGTGTCGCAGTGTA
PML	GCACACCAGTGGTTCCTCA
ATAD2	CTGATTATGTCACTGTAAT
EHMT1	GATGCCAGCAGTCATGCAA
FOXO4	AGCAAGTTCATCAAGGTTC
SIN3B	CAGCTATGTGAATAAGATT
CBX4	CCTTCTTTGGGAATATAAT
HDAC4	AGCAAGATCCTCATTGTAG
L3MBTL1	CCTGCACTTTGATGGGTAT
PRMT5	CTCATTTGCTGACAATGAA

## Sheet: Table S2
Supplementary table 2. The full list of barcode qPCR primers for hairpin abundance detection.
Gene		Barcode sequence (5'-3')
ATF2	fwd	TTGGAAGACCTCATGCTGCG
ATF2	rev	ATGCACATCATTCCCCTCGC
BAZ2A	fwd	GGGTGCGTATTTATCCGTTTT
BAZ2A	rev	CCCCACAAATAAAGAACAGCA
BAZ2B	fwd	CGACAATAGTCGTCGTGCCA
BAZ2B	rev	CACAACGCGACGCTACGA
BRD2	fwd	GGATTCTGGTGTTGCGCTTG
BRD2	rev	CCCAAACCCATGAACACGGA
BRD3	fwd	CTCCGGCGTGGGAGATAC
BRD3	rev	GAGCTCCGACAGCCTAAACG
BRD9	fwd	GAGTTATATAGCAGCAGCCGTC
BRD9	rev	GCAAGTTGAAACCATCAACGCA
BRPF1	fwd	GTTTGGGTTGGCTTGGTCAGTT
BRPF1	rev	GACCACACCCATCAGACGTAATAA
BRPF3	fwd	ATGCGTGTATTTCGTGTTGTGTG
BRPF3	rev	AGGTAATACGACTCACGATAGGGC
BUD31	fwd	TGGAAGACATCTGCGTGGTATT
BUD31	rev	CGCGCAAACCTAAAGGCATA
CARM1	fwd	TACCTTGGCGGGGGTAGATT
CARM1	rev	AAATACCGCAGGCACACACA
CBX7	fwd	CGGACCATCGTTGGAACATCT
CBX7	rev	TCCGCGTCGATCCTAGGGAA
CBX8	fwd	GCTTAGCATTTCCGGTGTCG
CBX8	rev	GACTCACTTAGGGCCCCAAC
CHEK1	fwd	ACTATGGGTGCTGTCCGTTC
CHEK1	rev	ACTAAACCGTGGACCCTCCT
CREBBP	fwd	TTCTGTTGTGGGTCCTTCTTC
CREBBP	rev	TCAACTTATAAGGCCAGAACACC
CSNK2A1	fwd	AGCGAGCCAATTGAAGGTAG
CSNK2A1	rev	TGGACAGCAATGTGAAAGTGT
CTSL	fwd	GTGAATCGGGAAGGATCGCC
CTSL	rev	TCACCAGTCGTTCAGGTCG
DAXX	fwd	TTGGATTAGGTCCGCGTTGG
DAXX	rev	AGGGCCCCAAACTCAAATAACA
DNMT3A	fwd	TTGGGCGTTGTTCATTTTC
DNMT3A	rev	AAACGCAGGACACAAATTACC
DNMT3B	fwd	CGGCCAGTTGACTTCTCTTT
DNMT3B	rev	CCATAGACGGCGAACCAC
DOT1L	fwd	TCGAGTTGGCTATGGTGTTG
DOT1L	rev	GCCCCAAATAAACAAAATGC
EHMT2	fwd	GTTTGAGTGTTGACGCCTGG
EHMT2	rev	AGGGCCCTAAACACTAGCCG
EP300	fwd	GTGTTATTGCTCCCGCTGTT
EP300	rev	GCACAAATCACACCCACAAG
EZH1	fwd	TGTTCTTCCTGCGTTTTACTTTTGG
EZH1	rev	CGACCCGAAACAACACGTACA
FOXO1	fwd	CGAGCCAATTGAGCTAAACA
FOXO1	rev	CAGAGAGTCTTCCTGGAAAGAGA
FOXO3	fwd	CGAGCCAATTGGAGGTAGAGAT
FOXO3	rev	CTGAACGCTTACTGAACAAC
HDAC7	fwd	GTGGGCTCAATACTCTGTTTCC
HDAC7	rev	ACTATAGGGCCCGGTACACAA
HMGA2	fwd	CCGGCCCAGTTATCGGAATG
HMGA2	rev	GCGTCGATCCTAGGGACTG
JHDM1D	fwd	CTACCTGGAAAAGCCGACAA
JHDM1D	rev	CACATATGCGCTCCTTTTCTT
KAT2A	fwd	TCGGTTGTGTGGTTCTAGGGT
KAT2A	rev	CTTACGCGTCCTAGGTATACGA
KAT2B	fwd	GGCCCGCTGGTTTCCT
KAT2B	rev	CGCGTCGATCCTAGGTCC
KAT5	fwd	ATATGGCGGGTGTATTTTTGGG
KAT5	rev	AAACCACAACGAAACGAACCC
KDM1A	fwd	TGCTTGTGTTTTCGTGGTGG
KDM1A	rev	TTAAGCCCTCCCAACCAAGC
KDM1B	fwd	TCTTTGGTTGGTGGGTGTTACATAG
KDM1B	rev	TAACACGTGCACAACCACAAAAAC
KDM2A	fwd	CTGGTTTGGTGAGTATCCAGT
KDM2A	rev	ACCAACCAAAGACCAAGCCA
KDM2B	fwd	TTGGCCGGCCCAATGC
KDM2B	rev	CCTAGGAGATAGCCACGAACG
KDM3A	fwd	GCTTTGGATCTCTCGAAAGCCT
KDM3A	rev	GGGTCCTCTCACCAATGATGTT
KDM4B	fwd	CACTGAGGTTCGTCGTGTGT
KDM4B	rev	GAAGAACCTCCCGAACAACA
KDM4C	fwd	TATTGTTTATTCATCGGTTGCCTCT
KDM4C	rev	CCCAGAACACAGAACCAACATAG
KDM4D	fwd	GCTTGGGTCTTTTGCTCAAT
KDM4D	rev	CCCACTGTGTCGAACAAACA
KDM5A	fwd	CATCGGGTCTGAGCTTGTC
KDM5A	rev	TGGTAGGCGTCTGCAATATG
KDM5C	fwd	CGCAAATGCTTGGCAGTTAATTC
KDM5C	rev	GGCCCAATATCAACATCACAAAGA
KDM6A	fwd	TATGACGGTCCCCGCGATTA
KDM6A	rev	TATACAAGCCCTCAACCCCG
KDM6B	fwd	TCCTTTTTCTGCGCTATGGT
KDM6B	rev	TGACTAGTAAACAACCCTCAAAAA
KDM7A	fwd	ACGGTGGTTATGGTTTCTGTGTC
KDM7A	rev	ACCAAACAACCTATCACACCCAA
KMT2A	fwd	TCTTCCGCCGGTTATTTAGGT
KMT2A	rev	GCCCTCCCATCCCATATCAC
L3MBTL3	fwd	TTCTTTTGGAGTTTGCTCTTGTGT
L3MBTL3	rev	CCTCAAAAAGTGCGAGCAAGGG
MCM6	fwd	GACGTGAGTGTGAAAGATAGGGA
MCM6	rev	GGGTTTGAACTAAAGATGTTTCCCA
MECOM	fwd	GCAATGTGATCAGCTTTGGACT
MECOM	rev	CGCGTCGATCCTAGGCTTTC
MECP2	fwd	GCAGGGGCTCCCTGTATC
MECP2	rev	TCCACAAATCAGCCAACAGA
MTA1	fwd	GGTTGAGCGCGTCGCTTATT
MTA1	rev	CTCACTATAGGGCCCAGACCA
MYC	fwd	GTCTGCGCTATGGTTTGGTT
MYC	rev	CCCACACACCTACCGAAAAA
NAT10	fwd	TAGCACTGAAAGGGGTTCGAC
NAT10	rev	TGACAACTGGCTACCGCAC
NCOA1	fwd	CCATTGTTTGCATGTTCCTG
NCOA1	rev	CCACACAACACGAAATACACG
NCOA3	fwd	GTGGGCACCTGGGTAATAAA
NCOA3	rev	CCCTGCACACAAGGAATAAAA
NCOR2	fwd	AACTTCCGGTGCTGTCGTTT
NCOR2	rev	CGCGTCCTAGGTAATACGACTCA
NFYA	fwd	CCGGCCATCTTTTCTGTTTA
NFYA	rev	GAAAGGGAAACAACCCACAA
PADI4	fwd	AGTCTTTACGTGGCACATTTTC
PADI4	rev	TGAGGCTTTACCAGGCAAG
PBRM1	fwd	CTCGCGTGATGTTGATCAGGT
PBRM1	rev	GCCCACCGCCATAACTACA
PHF8	fwd	CCGGCCAGCTATTTGTTTTGTT
PHF8	rev	CGATAGAGAGTATATTCACTTGCCA
PPARGC1A	fwd	CCATGGTCGTTTATGTCAGC
PPARGC1A	rev	CCCATCCAGAGCCAGAGAT
PRDM5	fwd	CCGCGTGGAGAGCTTAGTTA
PRDM5	rev	TAATACGCCACCTCCGACCT
PRKDC	fwd	TATGCAGGTCTTGTGGCTGA
PRKDC	rev	CGCAACGAGGACAACATAAC
PRMT1	fwd	CAATTGGAAGACTAATGCGGC
PRMT1	rev	AACTAACCCAGACACAATTGGC
PRMT3	fwd	GCTGCTCGCACGTACATATT
PRMT3	rev	GCCCAGATACACATAGGCCG
PRMT7	fwd	GCCGAGGTGGATTTCGTTTT
PRMT7	rev	TAGGGCCCAACAAATAGTCCC
SAE2	fwd	CGCGTGGGTTTGTAGACTTT
SAE2	rev	GCCCAACAACGAAATACTGG
SETD1A	fwd	TCGTCGTGCCATGTCGTAG
SETD1A	rev	GACTCACTATAGGATGCCCCC
SETD7	fwd	TCGTTTGATGCGTTATGTTGTGG
SETD7	rev	CCCGTTGTGCCAATCAAGCG
SETD8	fwd	GATTGTGCTGCGCGGGTTA
SETD8	rev	CTATAGGGCCCACGCAGAAAC
SIRT2	fwd	GCGTTCTTGTAGAACTTCGTCG
SIRT2	rev	TATAGGGCCCGACACAACG
SIRT3	fwd	TTGGGTTTGGGTGTTCGTAT
SIRT3	rev	GGACCACCATGCAAAATGTA
SMARCA2	fwd	ACATGCCTGGGTTGCTGT
SMARCA2	rev	ATAGGGCCCAAAGACGAAAA
SMARCA4	fwd	TGGTACTTGTGTGCGTGGAT
SMARCA4	rev	GCCAGGAACACACCACAAAC
SMYD3	fwd	TCTGTGTTGTGGCATTTGGC
SMYD3	rev	AGGAACAGGCCAGCTGAAAA
STAMBP	fwd	TGTAGGGCCCTTTTTATGAGC
STAMBP	rev	CAAAAGGAAATATGCCTATGAACG
SUV39H1	fwd	GCCGGCCATCTTCTTCTTTC
SUV39H1	rev	CAAGTGCGAAACCAAAAGCC
TAF1	fwd	AGCGAGCCAATTGTCATGGAGA
TAF1	rev	CTAGTCCAAGTGGAGTCTGCCT
TBL1X	fwd	GCGGCCGGCCACATTTATAC
TBL1X	rev	CGATCACACTATCTCCTGCGT
TNKS	fwd	CCAATTGCTGTCTAGGCTGA
TNKS	rev	GCGTCCAGTTCCATTTCACT
TRDMT1	fwd	GGCCATTTCACTTCCTTGTG
TRDMT1	rev	GCCCAACCAGCAAAATAAAA
TRIM24	fwd	GCCTTGTAGTCTGTGGTGGT
TRIM24	rev	CCCCTCACCATATCCGCAAG
TRIM28	fwd	AGCTGATGAATAACCTAGGATCGAC
TRIM28	rev	ATCTTACGCGTGTCCGC
TRIM33	fwd	GTGGCCGTGGTTATTCTTTACT
TRIM33	rev	TCACTATAGGGCCCCACAGT
UBE2I	fwd	TGGTTAAGCCTCAGGTCGTAT
UBE2I	rev	CTCACTATAGGGCCCAAACGATA
WDR5	fwd	CGAGGTTTCTGGGCTTGCTC
WDR5	rev	AGGATCACCGGAACGAACTT
YY1	fwd	TTCCGGGGTTGTCTTGGG
YY1	rev	ACCAAAAGATCAACCACCCAAG

## Sheet: Table S3
Supplementary table 3: The list of cloning oligos
Oligo	Sequence (5'-3')
NAT10 122 resistant-F	AACCGGATCATCAGAAAGGTGGTCAACTTGTTTAATGAAGTTCAGGAAAAG
NAT10 122 resistant-R	AACTTCATTAAACAAGTTGACCACCTTTCTGATGATCCGGTTGAAAAGTC
NAT10 K426R-F	TCACTGTCCCTCAGGCTAATTCAGCAGCTCCGTCA
NAT10 K426R-R	CTGCTGAATTAGCCTGAGGGACAGTGACCGGCCAG
NAT10 K290A-F	TGCTCGAGGACGGGGAGCATCTGCAGCCCTGGGAT
NAT10 K290A-R	ATCCCAGGGCTGCAGATGCTCCCCGTCCTCGAGCA
EcoR1-Kozak-Flag-F	TAAGCAGAATTCCGCCACCATGGATTACAAGGATGAC
EcoR1-NAT10-R	TAAGCAGAATTCCTATTTCTTCCGCTTCAGTTTCATATCTTTTT
attB1-NAT10-F	GGGGACAAGTTTGTACAAAAAAGCAGGCTTCGAAGGAGATAGAACCATGCATCGGAAAAAGGTGGATAAC
attB2-NAT10-R (no stop)	GGGGACCACTTTGTACAAGAAAGCTGGGTCTTTCTTCCGCTTCAGTTTCATATCTTTTTTG

## Sheet: Table S4
Supplementary table 4: The sequences of shRNAs used in functional characterization.
Gene	shRNA number	TRC Clone ID	Target Sequence (5'-3')
Arab2	shCtrl	NA	﻿AGGCTATTACTCACCGTATTAT
NAT10	shRNA #1	NA	CGCAAAGTTGTGAAGCTAT
NAT10	shRNA #2	NA	CGGACCATGAACTCACTCA
NAT10	shRNA #3	NA	CTGGATTTGTTCCTGTTTA
HSPA5	shRNA #1	TRCN218611	AGATTCAGCAACTGGTTAAAG
HSPA5	shRNA #2	TRCN231123	GAAATCGAAAGGATGGTTAAT
HSPA5	shRNA #3	TRCN1024	CTTGTTGGTGGCTCGACTCGA
HSPA5	shRNA #4	TRCN10573	GCTAATTGAGACCACAGGCTT
PHGDH	shRNA #1	TRC28520	GCTTCGATGAAGGACGGCAAA
PHGDH	shRNA #2	TRC233030	CTTCGATGAAGGACGGCAAAT
PHGDH	shRNA #3	TRC233031	ACGCTAAGCTGCTGGTGAAAG
PHGDH	shRNA #4	TRC233033	CCCACCCACTGTGATCAATAG
PSAT1	shRNA #1	TRC291729	GCACTCAGTGTTGTTAGAGAT
PSAT1	shRNA #2	TRC291731	GTTTCCAAGTTTGGTGTGATT
PSAT1	shRNA #3	TRC35264	GCCAAGAAGTTTGGGACTATA
PSAT1	shRNA #4	TRC35266	GCACTCAGTGTTGTTAGAGAT
Gene	shRNA number	TRC Clone ID	Sequence (5'-3')
None (Scrambled)	Scrambled	NA	CCTAAGGTTAAGTCGCCCTCG

## Sheet: Table S5
Supplementary table 5: The list of qPCR primers
Gene		Primer (5'-3')
NAT10	fwd	GGATTGCCTCAACATCACTCGG
NAT10	rev	CGTTGGAGGAAAACTTCAGAGGC
GAPDH	fwd	AGCCACATCGCTCAGACAC
GAPDH	rev	GCCCAATACGACCAAATCC
PHGDH	fwd	CTTACCAGTGCCTTCTCTCCAC
PHGDH	rev	GCTTAGGCAGTTCCCAGCATTC
PSAT1	fwd	GGGAATTGCTAGCTGTTCCAG
PSAT1	rev	TCAGCACACCTTCCTGCTTT
HSPA5	fwd	GACGGGCAAAGATGTCAGGAA
HSPA5	rev	TCATAGTAGACCGGAACAGATCCA

## Sheet: Table S6
Supplementary table 6. Differentially expressed genes in 231-BrM3 cells with shNAT10 #1 versus 231-BrM3 cells with shCtrl.
Ensembl	hgnc	br_nd.l2fc	br_nd.padj
ENSG00000135372	NAT10	-2.12975	2.88513e-87
ENSG00000119812	FAM98A	-1.53118	2.42713e-42
ENSG00000170006	TMEM154	-1.39085	2.63336e-17
ENSG00000196937	FAM3C	-0.967094	7.44081e-15
ENSG00000206418	RAB12	-0.924644	4.13122e-10
ENSG00000082397	EPB41L3	-0.821915	4.96174e-08
ENSG00000169398	PTK2	-0.618784	1.29601e-07
ENSG00000112697	TMEM30A	-0.745229	1.10464e-06
ENSG00000164211	STARD4	-0.889079	1.10464e-06
ENSG00000132182	NUP210	-0.804031	5.14681e-06
ENSG00000182979	MTA1	-0.801186	5.16875e-06
ENSG00000135480	KRT7	-0.742467	3.4427e-05
ENSG00000124171	PARD6B	-0.885844	4.18173e-05
ENSG00000265972	TXNIP	0.504072	7.49972e-05
ENSG00000205426	KRT81	-0.832738	0.000133094
ENSG00000136010	ALDH1L2	-0.812344	0.000144745
ENSG00000069702	TGFBR3	-0.559663	0.000220005
ENSG00000133101	CCNA1	-0.89512	0.000220005
ENSG00000101670	LIPG	-1.5662	0.000223888
ENSG00000100889	PCK2	-0.576144	0.000302364
ENSG00000100814	CCNB1IP1	0.484838	0.000532761
ENSG00000044574	HSPA5	-0.487446	0.000755491
ENSG00000116183	PAPPA2	-1.14368	0.000755491
ENSG00000135069	PSAT1	-0.473226	0.000755491
ENSG00000136167	LCP1	0.530806	0.000755491
ENSG00000189143	CLDN4	-0.999748	0.000755491
ENSG00000175040	CHST2	-0.684355	0.000766167
ENSG00000030304	MUSK	0.713569	0.000827733
ENSG00000115902	SLC1A4	-0.774277	0.000911438
ENSG00000140450	ARRDC4	0.560324	0.000982786
ENSG00000147852	VLDLR	-0.675904	0.000982786
ENSG00000130702	LAMA5	-0.866389	0.00132417
ENSG00000164032	H2AFZ	-0.485832	0.0016533
ENSG00000223749	MIR503HG	-0.500537	0.00208327
ENSG00000108602	ALDH3A1	-1.34258	0.00259859
ENSG00000169174	PCSK9	-0.833383	0.00279056
ENSG00000125503	PPP1R12C	-0.665827	0.00301434
ENSG00000106003	LFNG	-0.844164	0.00321516
ENSG00000064726	BTBD1	-0.466681	0.0043597
ENSG00000128965	CHAC1	-0.746898	0.00480346
ENSG00000128165	ADM2	-0.900235	0.00544764
ENSG00000168077	SCARA3	-0.684145	0.00554
ENSG00000276180	HIST1H4I	-0.570141	0.00569367
ENSG00000101003	GINS1	-0.461069	0.00575007
ENSG00000219481	NBPF1	0.514829	0.00660358
ENSG00000197956	S100A6	-0.511126	0.00768508
ENSG00000108691	CCL2	-0.986228	0.00839201
ENSG00000163909	HEYL	0.824527	0.00839201
ENSG00000148843	PDCD11	0.497097	0.00886454
ENSG00000003989	SLC7A2	0.426039	0.00925073
ENSG00000139291	TMEM19	-0.520185	0.00925073
ENSG00000163235	TGFA	-0.606399	0.0099648
ENSG00000279483		0.639502	0.0099648
ENSG00000186480	INSIG1	-0.550142	0.0103949
ENSG00000112576	CCND3	-0.471947	0.0108759
ENSG00000245694	CRNDE	-0.745694	0.0116334
ENSG00000050030	NEXMIF	-1.17566	0.0133851
ENSG00000109255	NMU	-0.576787	0.0133851
ENSG00000203875	SNHG5	-0.440567	0.0133851
ENSG00000204934	ATP6V0E2-AS1	0.521521	0.0133851
ENSG00000129084	PSMA1	-0.538507	0.0160824
ENSG00000124839	RAB17	-1.69556	0.0161356
ENSG00000227063	RPL41P1	0.794872	0.0180408
ENSG00000142494	SLC47A1	-0.958755	0.0180793
ENSG00000182307	C8orf33	0.430429	0.0185039
ENSG00000204287	HLA-DRA	-0.467895	0.0185039
ENSG00000213347	MXD3	-0.823083	0.0185039
ENSG00000227234	SPANXB1	-0.409479	0.0185039
ENSG00000184675	AMER1	0.501009	0.0190953
ENSG00000212724	KRTAP2-3	-0.60812	0.0190953
ENSG00000125630	POLR1B	0.433708	0.0198877
ENSG00000271254		0.511377	0.0203364
ENSG00000092621	PHGDH	-0.44484	0.0225303
ENSG00000109390	NDUFC1	-0.536688	0.0225303
ENSG00000188486	H2AFX	-0.586443	0.0276723
ENSG00000146386	ABRACL	-0.395531	0.0288516
ENSG00000106541	AGR2	-1.14931	0.0297276
ENSG00000234176	HSPA8P1	-0.805041	0.0307404
ENSG00000133026	MYH10	-0.389459	0.0312217
ENSG00000176046	NUPR1	-0.596226	0.0314576
ENSG00000275464		0.500938	0.0314576
ENSG00000091490	SEL1L3	-0.504182	0.0316011
ENSG00000106105	GARS	-0.390067	0.0316011
ENSG00000145934	TENM2	0.405128	0.0316011
ENSG00000183691	NOG	-0.536469	0.0316011
ENSG00000144821	MYH15	-0.801918	0.0325232
ENSG00000040731	CDH10	0.739981	0.0339364
ENSG00000163083	INHBB	-0.597399	0.0339364
ENSG00000135378	PRRG4	-0.869919	0.0355983
ENSG00000142910	TINAGL1	-0.530447	0.0385814
ENSG00000170442	KRT86	-1.0694	0.0385814
ENSG00000257599	OVCH1-AS1	-1.07276	0.0385814
ENSG00000082516	GEMIN5	0.405986	0.0397881
ENSG00000216775		-0.430487	0.0418378
ENSG00000139977	NAA30	-0.462682	0.042331
ENSG00000106399	RPA3	-0.425446	0.0424157
ENSG00000178607	ERN1	0.425182	0.0424157
ENSG00000173801	JUP	-0.532334	0.043287
ENSG00000137824	RMDN3	-0.410072	0.045352
ENSG00000154429	CCSAP	-0.46914	0.0463458
ENSG00000133112	TPT1	-0.369025	0.047502
ENSG00000107815	TWNK	0.410429	0.0475761
ENSG00000114126	TFDP2	0.392371	0.0475761
ENSG00000151025	GPR158	0.582036	0.048495
ENSG00000101187	SLCO4A1	-0.47061	0.0494801

## Sheet: Table S7
Supplementary table 7. Differentially expressed proteins in 231-BrM3 cells with shNAT10 #1 versus 231-BrM3 cells with shCtrl.
PG.ProteinAccessions	PG.Genes	PG.ProteinDescriptions	shNAT10#1_1	shNAT10#1_2	shNAT10#1_3	shCtrl_1	shCtrl_2	shCtrl_3	Log2_shNAT10#1_1	Log2_shNAT10#1_2	Log2_shNAT10#1_3	Log2_shCtrl_1	Log2_shCtrl_2	Log2_shCtrl_3	shNAT10#1_average	shNAT10#1_average2	shNAT10#1_shCtrl_FC	p (shNAT10#1/A)	shNAT10#1 FC
Q9BVA1	TUBB2B	Tubulin beta-2B chain	5621.1	4297.87	21919.6	NA	260301	331045	12.4566	12.0694	14.4199	NA	17.9898	18.3367	12.982	18.1632	-5.18125	0.000943604	0.0275605
Q96C00	ZBTB9	Zinc finger and BTB domain-containing protein 9	3725.4	4890.81	29309.7	NA	220118	267546	11.8632	12.2559	14.8391	NA	17.7479	18.0294	12.986	17.8887	-4.90263	0.000768889	0.0334319
Q9H2T7	RANBP17	Ran-binding protein 17	18936.8	117178	71477.3	927142	158580	2.40853e+06	14.2089	16.8383	16.1252	19.8224	17.2749	21.1997	15.7241	19.4323	-3.70819	0.0863597	0.076511
Q8NI17	IL31RA	Interleukin-31 receptor subunit alpha	68264.7	112737	430769	144503	3.29671e+06	6.64999e+06	16.0589	16.7826	18.7166	17.1407	21.6526	22.6649	17.186	20.4861	-3.30008	0.0842065	0.101526
Q9Y5Z0	BACE2	Beta-secretase 2	2.42663e+06	11813.1	626056	2.57445e+06	2424221	NA	21.2105	13.5281	19.2559	21.2958	21.2091	NA	17.9982	21.2525	-3.25428	0.106447	0.104801
I3L273	GFY	Golgi-associated olfactory signaling regulator	45174.2	59931	307279	926642	570671	680074	15.4632	15.871	18.2292	19.8217	19.1223	19.3753	16.5211	19.4398	-2.91862	0.00608847	0.132253
Q8N3P4	VPS8	Vacuolar protein sorting-associated protein 8 homolog	44237.3	41567.9	198756	48523.6	1.00309e+06	770433	15.433	15.3432	17.6006	15.5664	19.936	19.5553	16.1256	18.3526	-2.22698	0.0770624	0.213606
Q06187	BTK	Tyrosine-protein kinase BTK	NA	NA	62353.4	43565.9	742938	727079	NA	NA	15.9282	15.4109	19.5029	19.4718	15.9282	18.1285	-2.20033	#DIV/0!	0.217587
P0C0S8;Q96KK5;Q99878;Q9BTM1	HIST1H2AG;HIST1H2AH;HIST1H2AJ;H2AFJ	Histone H2A type 1;Histone H2A type 1-H;Histone H2A type 1-J;Histone H2A.J	88694432	9452596	8715238	75392032	93580136	93006512	26.4023	23.1723	23.0551	26.1679	26.4797	26.4708	24.2099	26.3728	-2.1629	0.0650532	0.223307
Q96C57	C12orf43	Uncharacterized protein C12orf43	75274.4	62219.5	56201.5	270786	256262	323799	16.1999	15.9251	15.7783	18.0468	17.9673	18.3047	15.9678	18.1063	-2.13851	0.000251309	0.227115
Q9BW72	HIGD2A	HIG1 domain family member 2A, mitochondrial	NA	2579.07	2278.06	4588.44	23745.3	NA	NA	11.3326	11.1536	12.1638	14.5354	NA	11.2431	13.3496	-2.10646	0.172582	0.232216
Q96JN0	LCOR	Ligand-dependent corepressor	5628.51	10522.8	20207.4	153307	13450.1	NA	12.4585	13.3612	14.3026	17.2261	13.7153	NA	13.3741	15.4707	-2.09657	0.13357	0.233813
Q14643	ITPR1	Inositol 1,4,5-trisphosphate receptor type 1	1.03522e+06	157698	153402	1.179e+06	1.09752e+06	1242355	19.9815	17.2668	17.227	20.1691	20.0658	20.2446	18.1584	20.1599	-2.00144	0.0354178	0.24975
Q9Y5P8	PPP2R3B	Serine/threonine-protein phosphatase 2A regulatory subunit B'' subunit beta	NA	NA	41882.5	NA	166116	165175	NA	NA	15.3541	NA	17.3418	17.3336	15.3541	17.3377	-1.98367	#DIV/0!	0.252846
Q8WY36	BBX	HMG box transcription factor BBX	234862	221368	313096	260546	2.87168e+06	1146626	17.8415	17.7561	18.2562	17.9912	21.4535	20.129	17.9513	19.8579	-1.90661	0.100986	0.266719
Q96RI1	NR1H4	Bile acid receptor	98832.6	163508	2532.95	126503	72638.9	215842	16.5927	17.319	11.3066	16.9488	16.1485	17.7196	15.0728	16.939	-1.86619	0.234767	0.274296
Q8N5U6	RNF10	RING finger protein 10	9267.54	7033.58	10922.1	26666.7	43197.2	24126.5	13.178	12.78	13.415	14.7028	15.3986	14.5583	13.1243	14.8866	-1.76225	0.010808	0.294788
Q96G25	MED8	Mediator of RNA polymerase II transcription subunit 8	113846	98735.4	114647	121391	438146	919072	16.7967	16.5913	16.8068	16.8893	18.7411	19.8098	16.7316	18.4801	-1.74844	0.0866689	0.297623
O00142	TK2	Thymidine kinase 2, mitochondrial	4143.47	NA	NA	6419.58	8976.5	45730.1	12.0166	NA	NA	12.6483	13.1319	15.4809	12.0166	13.7537	-1.73706	#DIV/0!	0.29998
Q9HBG4	ATP6V0A4	V-type proton ATPase 116 kDa subunit a isoform 4	9317.01	9644.06	17486.1	4794.92	124115	96605.7	13.1857	13.2354	14.0939	12.2273	16.9213	16.5598	13.505	15.2361	-1.73115	0.0782082	0.301212
Q86VX2	COMMD7	COMM domain-containing protein 7	79785	67190.7	100207	81731.4	454729	520283	16.2838	16.036	16.6126	16.3186	18.7946	18.9889	16.3108	18.0341	-1.72326	0.0600178	0.302865
P0C7H8;Q9BYR9;Q9BYT5;Q9BYU5	KRTAP2-3;KRTAP2-4;KRTAP2-2;KRTAP2-1	Keratin-associated protein 2-3;Keratin-associated protein 2-4;Keratin-associated protein 2-2;Keratin-associated protein 2-1	8251.19	11142.3	NA	22512.6	26674.8	47262.7	13.0104	13.4438	NA	14.4584	14.7032	15.5284	13.2271	14.8967	-1.66961	0.0544772	0.314338
Q9Y6K1	DNMT3A	DNA (cytosine-5)-methyltransferase 3A	37441.5	57200	61377.6	60730.5	267772	254054	15.1924	15.8037	15.9054	15.8901	18.0306	17.9548	15.6338	17.2919	-1.65802	0.0510061	0.316874
Q49A88	CCDC14	Coiled-coil domain-containing protein 14	20199	9865.95	25174.6	18654.8	75659.6	95614	14.302	13.2682	14.6197	14.1873	16.2072	16.5449	14.0633	15.6465	-1.58317	0.0643076	0.333748
Q8WZA1	POMGNT1	Protein O-linked-mannose beta-1,2-N-acetylglucosaminyltransferase 1	254322	216653	46653.8	634768	238858	431554	17.9563	17.725	15.5097	19.2759	17.8658	18.7192	17.0637	18.6203	-1.5566	0.0577372	0.33995
P62891;Q59GN2	RPL39;RPL39P5	60S ribosomal protein L39;Putative 60S ribosomal protein L39-like 5	2.27232e+06	541277	166395	1.95065e+06	910428	2.75946e+06	21.1157	19.046	17.3443	20.8955	19.7962	21.396	19.1687	20.6959	-1.52722	0.177147	0.346944
Q6P0N0	MIS18BP1	Mis18-binding protein 1	129819	147476	144885	107525	1.37212e+06	447638	16.9861	17.1701	17.1446	16.7143	20.388	18.772	17.1003	18.6248	-1.52448	0.127486	0.347604
Q8TB03	CXorf38	Uncharacterized protein CXorf38	59690.7	74269.2	92464.9	91767.3	348396	302090	15.8652	16.1805	16.4966	16.4857	18.4104	18.2046	16.1808	17.7002	-1.51946	0.0483396	0.348817
Q9P1U0	ZNRD1	DNA-directed RNA polymerase I subunit RPA12	3189.14	36340.4	53305.9	43855.3	44029	73116.2	11.639	15.1493	15.702	15.4205	15.4262	16.1579	14.1634	15.6682	-1.50476	0.133587	0.352389
Q9NQ92	COPRS	Coordinator of PRMT5 and differentiation stimulator	323987	283356	676595	708828	1.16499e+06	1.68922e+06	18.3056	18.1123	19.3679	19.4351	20.1519	20.6879	18.5953	20.0916	-1.49637	0.035061	0.354443
Q9NW68	BSDC1	BSD domain-containing protein 1	219318	1623888	229706	1.16538e+06	1.51103e+06	1.0356e+06	17.7427	20.631	17.8094	20.1524	20.5271	19.982	18.7277	20.2205	-1.4928	0.162596	0.355323
P30613	PKLR	Pyruvate kinase PKLR	322974	118498	154255	283123	658981	604785	18.3011	16.8545	17.235	18.1111	19.3299	19.2061	17.4635	18.8823	-1.41883	0.0379626	0.374016
Q9Y2V2	CARHSP1	Calcium-regulated heat-stable protein 1	232838	24536.4	21912.7	171670	55236.1	237381	17.829	14.5826	14.4195	17.3893	15.7533	17.8568	15.6104	16.9998	-1.38945	0.260715	0.381709
P00973	OAS1	2'-5'-oligoadenylate synthase 1	NA	4921.26	2746.02	2854.18	32175.5	NA	NA	12.2648	11.4231	11.4789	14.9737	NA	11.844	13.2263	-1.3823	0.225144	0.383607
Q8WVD3	RNF138	E3 ubiquitin-protein ligase RNF138	7084.16	5310.5	4711.82	11821.6	14537.2	18198.9	12.7904	12.3746	12.2021	13.5291	13.8275	14.1516	12.4557	13.8361	-1.38036	0.00493752	0.384123
Q15542	TAF5	Transcription initiation factor TFIID subunit 5	230502	8724.78	19702.3	137506	21366.9	211151	17.8144	13.0909	14.2661	17.0691	14.3831	17.6879	15.0571	16.38	-1.32291	0.352264	0.399727
P29373	CRABP2	Cellular retinoic acid-binding protein 2	19084.6	11794.5	6362.61	25465.8	22432.7	37369.9	14.2201	13.5258	12.6354	14.6363	14.4533	15.1896	13.4605	14.7597	-1.29928	0.0261952	0.40633
P20936	RASA1	Ras GTPase-activating protein 1	1.19704e+06	1.5028e+06	935186	2626402	2.85099e+06	3.22678e+06	20.191	20.5192	19.8349	21.3247	21.443	21.6217	20.1817	21.4631	-1.2814	0.00107176	0.411396
Q8ND90	PNMA1	Paraneoplastic antigen Ma1	32756.5	4786.42	29593.3	42505.4	40500.9	37823.1	14.9995	12.2247	14.853	15.3754	15.3057	15.207	14.0257	15.296	-1.27027	0.0580284	0.414583
A4D1S5	RAB19	Ras-related protein Rab-19	483923	27567.7	917621	380210	938516	476481	18.8844	14.7507	19.8075	18.5364	19.84	18.8621	17.8142	19.0795	-1.26529	0.356696	0.416016
Q9BQP7	MGME1	Mitochondrial genome maintenance exonuclease 1	149994	172587	216216	158728	467284	940556	17.1945	17.397	17.7221	17.2762	18.8339	19.8432	17.4379	18.6511	-1.21323	0.103833	0.431303
Q9H0A0	NAT10	RNA cytidine acetyltransferase	210076	315510	340634	525016	919738	541146	17.6805	18.2673	18.3779	19.002	19.8109	19.0457	18.1086	19.2862	-1.17759	0.0253195	0.442088
Q96LD8	SENP8	Sentrin-specific protease 8	83163.2	1807.68	7936.21	101964	22030.4	5666.46	16.3437	10.8199	12.9542	16.6377	14.4272	12.4682	13.3726	14.511	-1.13844	0.386277	0.45425
P04259	KRT6B	Keratin, type II cytoskeletal 6B	22129634	3309258	2.7309e+06	23185416	23497404	3.7486e+06	24.3995	21.6581	21.3809	24.4667	24.486	21.8379	22.4795	23.5969	-1.11738	0.230863	0.460931
Q8N9M5	TMEM102	Transmembrane protein 102	29689.8	4414.47	NA	32292.3	11297.1	40242.5	14.8577	12.108	NA	14.9789	13.4637	15.2964	13.4829	14.5797	-1.09682	0.254811	0.467547
Q8NDZ6	TMEM161B	Transmembrane protein 161B	1.74847e+06	1.66779e+06	564293	3.98531e+06	2.04675e+06	1.93645e+06	20.7377	20.6695	19.1061	21.9263	20.9649	20.885	20.1711	21.2587	-1.08763	0.0790906	0.470533
Q9NRR5	UBQLN4	Ubiquilin-4	90463.7	71304.4	74189.6	89389.4	227801	224187	16.4651	16.1217	16.1789	16.4478	17.7974	17.7743	16.2552	17.3399	-1.08463	0.0454936	0.471513
Q96SE7	ZNF347	Zinc finger protein 347	257920	184368	120930	208715	455398	551883	17.9766	17.4922	16.8838	17.6712	18.7968	19.074	17.4509	18.514	-1.06312	0.0590108	0.478597
P06454	PTMA	Prothymosin alpha	205022	38645.9	26251.5	312361	51736.2	114711	17.6454	15.238	14.6801	18.2529	15.6589	16.8076	15.8545	16.9065	-1.05194	0.257088	0.482319
Q6P5R6	RPL22L1	60S ribosomal protein L22-like 1	77872.2	53408.2	28533.7	107250	64411.9	152456	16.2488	15.7048	14.8004	16.7106	15.975	17.218	15.5847	16.6346	-1.04991	0.0666691	0.483
O43511	SLC26A4	Pendrin	101883	5373.74	NA	82878.3	13169.6	103420	16.6365	12.3917	NA	16.3387	13.6849	16.6582	14.5141	15.5606	-1.04647	0.407479	0.484152
Q96QZ7	MAGI1	Membrane-associated guanylate kinase, WW and PDZ domain-containing protein 1	26343.8	24825.9	34517.5	25454.8	95938.5	81131	14.6852	14.5996	15.075	14.6357	16.5498	16.308	14.7866	15.8311	-1.04455	0.0733336	0.484795
Q6RW13	AGTRAP	Type-1 angiotensin II receptor-associated protein	111839	147484	208902	99777	675477	439796	16.7711	17.1702	17.6725	16.6064	19.3655	18.7465	17.2046	18.2395	-1.0349	0.107905	0.488049
O75391	SPAG7	Sperm-associated antigen 7	179230	160391	172945	187510	551558	411967	17.4515	17.2912	17.4	17.5166	19.0732	18.6522	17.3809	18.414	-1.03309	0.0577746	0.488661
P04733	MT1F	Metallothionein-1F	24225.1	48677.3	36803.4	80642.1	55980.7	81590.8	14.5642	15.571	15.1676	16.2992	15.7726	16.3161	15.1009	16.1293	-1.02843	0.014964	0.490245
P68133	ACTA1	Actin, alpha skeletal muscle	368848	169048	NA	NA	992616	259496	18.4927	17.3671	NA	NA	19.9209	17.9854	17.9299	18.9531	-1.02325	0.223236	0.492008
Q9NX18	SDHAF2	Succinate dehydrogenase assembly factor 2, mitochondrial	31332.3	25409.5	25772.6	45038.3	38150.8	99727.2	14.9354	14.6331	14.6536	15.4589	15.2194	16.6057	14.7407	15.7613	-1.02066	0.0812355	0.492889
P29034	S100A2	Protein S100-A2	24291.2	9067.67	5198.25	42040.8	9811.61	22436.4	14.5681	13.1465	12.3438	15.3595	13.2603	14.4536	13.3528	14.3578	-1.00495	0.170675	0.498286
P62633	CNBP	Cellular nucleic acid-binding protein	373510	438665	807230	387615	1.46344e+06	1855276	18.5108	18.7428	19.6226	18.5643	20.4809	20.8232	18.9587	19.9561	-0.99741	0.102128	0.500898
Q9GZP8	IMUP	Immortalization up-regulated protein	49354.5	56513.7	46422.4	121712	46952.2	178379	15.5909	15.7863	15.5025	16.8931	15.5189	17.4446	15.6266	16.6189	-0.992287	0.0821362	0.50268
Q15649	ZNHIT3	Zinc finger HIT domain-containing protein 3	29971.1	103440	132076	80097.7	176252	224032	14.8713	16.6584	17.011	16.2895	17.4273	17.7733	16.1802	17.1634	-0.98312	0.120637	0.505884
Q96DR4	STARD4	StAR-related lipid transfer protein 4	31983.5	24634.1	20037.5	75346.4	33241.2	48044.7	14.965	14.5884	14.2904	16.2013	15.0207	15.5521	14.6146	15.5913	-0.976732	0.0529763	0.508129
Q71U36	TUBA1A	Tubulin alpha-1A chain	10342545	19728860	38426108	23587828	43053856	58770176	23.3021	24.2338	25.1956	24.4915	25.3596	25.8086	24.2438	25.2199	-0.976095	0.110601	0.508354
Q9UPW0	FOXJ3	Forkhead box protein J3	6670.15	11496	14412.7	18575	21099.2	21450.1	12.7035	13.4888	13.8151	14.1811	14.3649	14.3887	13.3358	14.3116	-0.975759	0.0086842	0.508472
O60282	KIF5C	Kinesin heavy chain isoform 5C	279117	226834	82905.5	306805	342450	369792	18.0905	17.7913	16.3392	18.227	18.3855	18.4964	17.407	18.3696	-0.962629	0.0399425	0.513121
Q969K3	RNF34	E3 ubiquitin-protein ligase RNF34	20160.6	38716.1	42741.8	50834.3	63277.5	75063.1	14.2992	15.2406	15.3834	15.6335	15.9494	16.1958	14.9744	15.9262	-0.951826	0.0207991	0.516978
P80297	MT1X	Metallothionein-1X	1.92509e+06	4.16599e+06	4.54364e+06	5498730	5694238	8.2881e+06	20.8765	21.9902	22.1154	22.3907	22.4411	22.9826	21.6607	22.6048	-0.94407	0.0361009	0.519765
Q8IWV8	UBR2	E3 ubiquitin-protein ligase UBR2	58714.3	66277	81699	76114.9	192313	154643	15.8414	16.0162	16.318	16.2159	17.5531	17.2386	16.0586	17.0025	-0.943965	0.0537797	0.519802
Q92901	RPL3L	60S ribosomal protein L3-like	1.76031e+06	307781	186973	1.45944e+06	415853	1.16693e+06	20.7474	18.2315	17.5125	20.477	18.6657	20.1543	18.8305	19.7657	-0.935192	0.340613	0.522973
P68104	EEF1A1	Elongation factor 1-alpha 1	104044128	54559296	34134536	101988184	122505784	107937240	26.6326	25.7013	25.0247	26.6038	26.8683	26.6856	25.7862	26.7192	-0.933016	0.048842	0.523762
P58557	YBEY	Endoribonuclease YbeY	23601.8	1944.92	NA	16451.4	5170.52	25003.2	14.5266	10.9255	NA	14.0059	12.3361	14.6098	12.7261	13.6506	-0.924562	0.40845	0.52684
P30281	CCND3	G1/S-specific cyclin-D3	14048.8	19032.2	18583.4	26057.5	40596	31255.8	13.7782	14.2162	14.1817	14.6694	15.309	14.9318	14.0587	14.9701	-0.911422	0.0137095	0.531661
P61457	PCBD1	Pterin-4-alpha-carbinolamine dehydratase	128755	166172	196630	256241	258453	417292	16.9743	17.3423	17.5851	17.9671	17.9795	18.6707	17.3006	18.2058	-0.905223	0.0305375	0.53395
P33552	CKS2	Cyclin-dependent kinases regulatory subunit 2	111319	38234.8	26625.1	102562	58353.5	123701	16.7643	15.2226	14.7005	16.6461	15.8325	16.9165	15.5625	16.4651	-0.902581	0.165906	0.534929
Q9BRQ6	CHCHD6	MICOS complex subunit MIC25	497303	86493.5	84932.8	477941	95355	513095	18.9238	16.4003	16.374	18.8665	16.541	18.9689	17.2327	18.1255	-0.892753	0.253871	0.538586
Q9H668	STN1	CST complex subunit STN1	7214.39	3363.94	3173.99	8697.06	6318.81	8807.48	12.8167	11.7159	11.6321	13.0863	12.6254	13.1045	12.0549	12.9388	-0.883861	0.0478651	0.541915
Q16526	CRY1	Cryptochrome-1	5285.17	25098.6	31762.6	NA	39696.7	22204	12.3677	14.6153	14.955	NA	15.2767	14.4385	13.9794	14.8576	-0.878267	0.230888	0.544021
Q8TDZ2	MICAL1	[F-actin]-monooxygenase MICAL1	71396	99342.9	137269	69325.3	413450	206949	16.1236	16.6001	17.0667	16.0811	18.6574	17.6589	16.5968	17.4658	-0.869009	0.139752	0.547523
Q7Z7A4	PXK	PX domain-containing protein kinase-like protein	224781	473977	344840	237623	1.22528e+06	759120	17.7782	18.8545	18.3956	17.8583	20.2247	19.534	18.3427	19.2057	-0.862926	0.126366	0.549836
Q9BV29	CCDC32	Coiled-coil domain-containing protein 32	73292.1	19276.7	14203.1	64490.4	24530.3	74899	16.1614	14.2346	13.7939	15.9768	14.5823	16.1927	14.73	15.5839	-0.853959	0.238918	0.553265
Q96FN9	DTD2	Putative D-tyrosyl-tRNA(Tyr) deacylase 2	42855.3	32597.4	38680.7	321730	28208.8	34947.6	15.3872	14.9925	15.2393	18.2955	14.7839	15.0929	15.2063	16.0574	-0.851091	0.201931	0.554365
Q8TD26	CHD6	Chromodomain-helicase-DNA-binding protein 6	125918	15056	55070	37261.2	104316	156486	16.9421	13.878	15.749	15.1854	16.6706	17.2557	15.5231	16.3706	-0.847502	0.256145	0.555746
P06703	S100A6	Protein S100-A6	43669708	12613107	27201910	57671176	33439696	44969420	25.3801	23.5884	24.6972	25.7813	24.9951	25.4224	24.5553	25.3996	-0.844364	0.0990897	0.556956
Q15527	SURF2	Surfeit locus protein 2	83052.3	300747	103665	287845	438859	118086	16.3417	18.1982	16.6616	18.1349	18.7434	16.8495	17.0672	17.9093	-0.842104	0.180817	0.55783
P02795	MT2A	Metallothionein-2	137813	363237	433699	499993	453430	544942	17.0724	18.4706	18.7263	18.9315	18.7905	19.0557	18.0897	18.9259	-0.836192	0.0568287	0.56012
Q9BS18	ANAPC13	Anaphase-promoting complex subunit 13	24140.7	11967.1	7486.26	34782.9	13658.9	25747.8	14.5592	13.5468	12.87	15.0861	13.7376	14.6522	13.6587	14.4919	-0.83327	0.132802	0.561256
Q9BYG5	PARD6B	Partitioning defective 6 homolog beta	109850	89414.4	81182.2	168509	154101	173077	16.7452	16.4482	16.3089	17.3625	17.2335	17.4011	16.5008	17.3323	-0.831593	0.00110123	0.561908
Q86X67	NUDT13	Nucleoside diphosphate-linked moiety X motif 13	188034	104662	80721.2	349457	148034	171679	17.5206	16.6754	16.3007	18.4148	17.1756	17.3894	16.8322	17.6599	-0.827669	0.11976	0.563439
Q9NUX5	POT1	Protection of telomeres protein 1	9729.44	5509.62	3226.18	8306.75	7897.03	14672.7	13.2481	12.4277	11.6556	13.0201	12.9471	13.8408	12.4438	13.2693	-0.825507	0.113768	0.564284
Q99638	RAD9A	Cell cycle checkpoint control protein RAD9A	61670	NA	34888.7	83664.2	58543.6	113379	15.9123	NA	15.0905	16.3523	15.8372	16.7908	15.5014	16.3268	-0.825402	0.101663	0.564325
A6NNA2	SRRM3	Serine/arginine repetitive matrix protein 3	108663	46374	22683.5	94704.6	70048.7	94834.1	16.7295	15.501	14.4694	16.5311	16.0961	16.5331	15.5666	16.3868	-0.820151	0.184123	0.566383
P62854	RPS26	40S ribosomal protein S26	3.2455e+06	3.84921e+06	3.95609e+06	6.0946e+06	6.0502e+06	7356987	21.63	21.8761	21.9156	22.5391	22.5286	22.8107	21.8073	22.6261	-0.818851	0.0021392	0.566893
Q969F1	GTF3C6	General transcription factor 3C polypeptide 6	22456.5	13338.6	8534.02	22188.5	23090.5	26840.9	14.4548	13.7033	13.059	14.4375	14.495	14.7121	13.7391	14.5482	-0.80917	0.049418	0.57071
Q9BV68	RNF126	E3 ubiquitin-protein ligase RNF126	93801.6	195002	206020	204676	294822	335006	16.5173	17.5731	17.6524	17.643	18.1695	18.3538	17.2476	18.0554	-0.807804	0.048708	0.571251
P67936	TPM4	Tropomyosin alpha-4 chain	9428225	9584279	10683179	17464984	13759271	21000372	23.1686	23.1922	23.3488	24.058	23.7139	24.3239	23.2365	24.0319	-0.795381	0.0121172	0.576191
Q14997	PSME4	Proteasome activator complex subunit 4	1.47174e+06	2.07842e+06	4.778e+06	10026761	2.01184e+06	3.77834e+06	20.4891	20.9871	22.188	23.2574	20.9401	21.8493	21.2214	22.0156	-0.79421	0.198563	0.576659
Q96B54	ZNF428	Zinc finger protein 428	217481	633168	606411	599307	779057	930426	17.7305	19.2722	19.2099	19.1929	19.5714	19.8275	18.7376	19.5306	-0.793046	0.0801449	0.577124
O75817	POP7	Ribonuclease P protein subunit p20	71391.2	32848	21877.1	66072.6	44190.5	90796.7	16.1235	15.0035	14.4171	16.0118	15.4314	16.4704	15.1814	15.9712	-0.789817	0.141575	0.578417
Q8N9Q2	SREK1IP1	Protein SREK1IP1	69642.8	28116.6	16964.8	60597.4	41830.9	67542.3	16.0877	14.7791	14.0503	15.887	15.3523	16.0435	14.9724	15.7609	-0.788559	0.17932	0.578922
O75204	TMEM127	Transmembrane protein 127	1641.87	7177.91	4786.11	5491.86	12936.6	4088.46	10.6811	12.8093	12.2246	12.4231	13.6592	11.9973	11.905	12.6932	-0.788161	0.201523	0.579082
Q16762	TST	Thiosulfate sulfurtransferase	393937	525870	392753	600902	619863	1.12069e+06	18.5876	19.0043	18.5833	19.1968	19.2416	20.096	18.7251	19.5114	-0.786368	0.0614407	0.579802
P0C7P0	CISD3	CDGSH iron-sulfur domain-containing protein 3, mitochondrial	14407.8	6546.7	1837.43	12112.6	7802.35	9401.95	13.8146	12.6766	10.8435	13.5642	12.9297	13.1987	12.4449	13.2309	-0.786019	0.302343	0.579942
Q13751	LAMB3	Laminin subunit beta-3	223519	242617	246811	234981	1.25582e+06	230588	17.77	17.8883	17.913	17.8422	20.2602	17.815	17.8571	18.6391	-0.781978	0.190083	0.581569
P63313	TMSB10	Thymosin beta-10	1.29777e+06	227151	136769	702915	351283	826316	20.3076	17.7933	17.0614	19.423	18.4223	19.6563	18.3874	19.1672	-0.779773	0.431935	0.582458
Q9BRX5	GINS3	DNA replication complex GINS protein PSF3	210420	159076	145042	304606	237688	339091	17.6829	17.2794	17.1461	18.2166	17.8587	18.3713	17.3695	18.1489	-0.779411	0.0134315	0.582605
P61073	CXCR4	C-X-C chemokine receptor type 4	32528.9	18489.4	17284.7	35660.7	44792.4	32877.7	14.9894	14.1744	14.0772	15.122	15.451	15.0048	14.4137	15.1926	-0.778929	0.0344307	0.582799
O14730	RIOK3	Serine/threonine-protein kinase RIO3	35488.7	22473.8	NA	56236.3	39484.7	50223.8	15.1151	14.456	NA	15.7792	15.269	15.6161	14.7855	15.5548	-0.769251	0.0451381	0.586722
Q9BQS8	FYCO1	FYVE and coiled-coil domain-containing protein 1	97421.6	84631.9	76509.7	88185.4	154061	228514	16.572	16.3689	16.2234	16.4283	17.2331	17.8019	16.3881	17.1544	-0.766365	0.0797467	0.587897
Q9BYW2	SETD2	Histone-lysine N-methyltransferase SETD2	107635	58844.8	87937.8	135806	103074	194282	16.7158	15.8446	16.4242	17.0512	16.6533	17.5678	16.3282	17.0908	-0.762564	0.059918	0.589448
P43246	MSH2	DNA mismatch repair protein Msh2	346021	339766	593591	381640	421207	2078725	18.4005	18.3742	19.1791	18.5419	18.6842	20.9873	18.6513	19.4044	-0.753165	0.199191	0.5933
Q5XKP0	MIC13	MICOS complex subunit MIC13	91696.4	126474	62830.8	99779.2	258565	135200	16.4846	16.9485	15.9392	16.6065	17.9802	17.0447	16.4574	17.2105	-0.75304	0.120543	0.593352
Q5R372	RABGAP1L	Rab GTPase-activating protein 1-like	193940	133843	78038.7	207631	165110	278973	17.5652	17.0302	16.2519	17.6637	17.3331	18.0898	16.9491	17.6955	-0.746386	0.0785793	0.596095
Q9UQM7	CAMK2A	Calcium/calmodulin-dependent protein kinase type II subunit alpha	98739.8	104414	154654	87887.7	271668	315249	16.5913	16.672	17.2387	16.4234	18.0515	18.2661	16.834	17.5803	-0.746337	0.107799	0.596115
Q9Y6A5	TACC3	Transforming acidic coiled-coil-containing protein 3	2.93107e+06	3.36593e+06	1.55658e+06	4007915	3.13391e+06	5766794	21.483	21.6826	20.5699	21.9344	21.5795	22.4593	21.2452	21.9911	-0.745924	0.074898	0.596286
Q9P086	MED11	Mediator of RNA polymerase II transcription subunit 11	67261.7	37080	23473.9	69982.9	47938.7	81749.8	16.0375	15.1784	14.5188	16.0947	15.5489	16.3189	15.2449	15.9875	-0.74264	0.107797	0.597645
Q9BZL4	PPP1R12C	Protein phosphatase 1 regulatory subunit 12C	50187.4	50526.2	45777.4	83491.1	76703.2	84443.6	15.615	15.6247	15.4823	16.3493	16.227	16.3657	15.574	16.314	-0.739969	0.000170574	0.598752
Q9C005	DPY30	Protein dpy-30 homolog	583624	316287	282529	734506	619966	530544	19.1547	18.2709	18.108	19.4864	19.2418	19.0171	18.5112	19.2485	-0.737255	0.0524083	0.59988
P63146	UBE2B	Ubiquitin-conjugating enzyme E2 B	165935	57484.4	50801.3	175424	70806.7	179159	17.3403	15.8109	15.6326	17.4205	16.1116	17.4509	16.2612	16.9943	-0.733082	0.191674	0.601617
P22692	IGFBP4	Insulin-like growth factor-binding protein 4	112156	86450.2	69309.3	167862	132526	138504	16.7751	16.3996	16.0808	17.3569	17.0159	17.0796	16.4185	17.1508	-0.732304	0.0131301	0.601942
P52907	CAPZA1	F-actin-capping protein subunit alpha-1	2.59745e+06	1953357	1794248	2.66897e+06	3.22421e+06	4.84911e+06	21.3087	20.8975	20.7749	21.3479	21.6205	22.2093	20.9937	21.7259	-0.732172	0.0519525	0.601997
O60942	RNGTT	mRNA-capping enzyme	1.33195e+06	2715621	2413723	3.74879e+06	2809645	3.77658e+06	20.3451	21.3729	21.2028	21.838	21.422	21.8486	20.9736	21.7029	-0.72927	0.0351653	0.603209
Q9ULX3	NOB1	RNA-binding protein NOB1	138865	148937	162828	213969	288961	247052	17.0833	17.1843	17.313	17.707	18.1405	17.9145	17.1936	17.9207	-0.727117	0.00593868	0.60411
Q8IXS6	PALM2	Paralemmin-2	13242.8	22977.7	6497.59	21090.1	18495.3	22972	13.6929	14.4879	12.6657	14.3643	14.1749	14.4876	13.6155	14.3422	-0.726727	0.126503	0.604273
P02765	AHSG	Alpha-2-HS-glycoprotein	78829.9	21457.7	22961.4	81278	41905	51032.8	16.2665	14.3892	14.4869	16.3106	15.3548	15.6391	15.0475	15.7682	-0.720655	0.24444	0.606822
Q9BRS2	RIOK1	Serine/threonine-protein kinase RIO1	219595	217828	204170	459312	269845	352251	17.7445	17.7328	17.6394	18.8091	18.0418	18.4262	17.7056	18.4257	-0.720134	0.0281245	0.607041
O75191	XYLB	Xylulose kinase	47850.5	27789.7	51095.5	67514.2	82647.1	53855.1	15.5462	14.7623	15.6409	16.0429	16.3347	15.7168	15.3165	16.0315	-0.714986	0.0401377	0.609211
O95319	CELF2	CUGBP Elav-like family member 2	6851.85	3484.79	NA	8019.49	NA	NA	12.7423	11.7669	NA	12.9693	NA	NA	12.2546	12.9693	-0.714728	#DIV/0!	0.60932
Q8IUE6	HIST2H2AB	Histone H2A type 2-B	1.37286e+06	497812	353007	1.02949e+06	844784	1.21619e+06	20.3887	18.9252	18.4293	19.9735	19.6882	20.2139	19.2478	19.9586	-0.710777	0.219242	0.610991
P13928;Q5VT79	ANXA8;ANXA8L1	Annexin A8;Annexin A8-like protein 1	36408.5	45393.2	36867.8	71713.4	43338	85834.2	15.152	15.4702	15.1701	16.13	15.4033	16.3893	15.2641	15.9742	-0.710105	0.0497879	0.611276
P62314	SNRPD1	Small nuclear ribonucleoprotein Sm D1	961576	492763	406854	803140	712909	1.47144e+06	19.875	18.9105	18.6342	19.6153	19.4434	20.4888	19.1399	19.8491	-0.709238	0.135949	0.611643
P22676	CALB2	Calretinin	374519	314256	248696	542873	433889	537847	18.5147	18.2616	17.924	19.0503	18.727	19.0368	18.2334	18.938	-0.704592	0.00966607	0.613616
P17544	ATF7	Cyclic AMP-dependent transcription factor ATF-7	52979.2	49348.4	49202.4	137952	61848.3	65052.1	15.6931	15.5907	15.5864	17.0738	15.9164	15.9893	15.6234	16.3265	-0.703088	0.101795	0.614256
P04818	TYMS	Thymidylate synthase	603396	606869	618371	998537	880610	1.10769e+06	19.2027	19.211	19.2381	19.9295	19.7481	20.0791	19.2173	19.9189	-0.701614	0.00209808	0.614884
Q86WG5	SBF2	Myotubularin-related protein 13	56925.4	297498	352515	74896.6	438097	762620	15.7968	18.1825	18.4273	16.1926	18.7409	19.5406	17.4689	18.158	-0.68916	0.217185	0.620215
P28562	DUSP1	Dual specificity protein phosphatase 1	20755.9	13418.6	14279.7	28773.2	20946.8	27462.6	14.3412	13.7119	13.8017	14.8124	14.3544	14.7452	13.9516	14.6374	-0.685735	0.0229881	0.621689
Q15555	MAPRE2	Microtubule-associated protein RP/EB family member 2	91933.9	37891.7	26248.7	86072.7	50809.1	86789.3	16.4883	15.2096	14.68	16.3933	15.6328	16.4052	15.4593	16.1438	-0.684479	0.195636	0.622231
P17707	AMD1	S-adenosylmethionine decarboxylase proenzyme	38265	21721.1	21746.7	51900.5	30313.9	47647.7	15.2237	14.4068	14.4085	15.6635	14.8877	15.5401	14.6797	15.3638	-0.684071	0.0677587	0.622407
Q8IXJ9	ASXL1	Putative Polycomb group protein ASXL1	20965.9	15077.2	34245.5	21929.8	33302.7	61014.2	14.3558	13.8801	15.0636	14.4206	15.0234	15.8969	14.4332	15.1136	-0.680448	0.150632	0.623971
Q6AI12	ANKRD40	Ankyrin repeat domain-containing protein 40	27341.2	16967.2	12147.2	30461.5	27870.1	27306	14.7388	14.0505	13.5683	14.8947	14.7664	14.7369	14.1192	14.7994	-0.680156	0.0506304	0.624098
Q9NSU2	TREX1	Three-prime repair exonuclease 1	20085.4	21368.8	19761.5	28966.7	34040.5	35295.2	14.2939	14.3832	14.2704	14.8221	15.055	15.1072	14.3158	14.9948	-0.678923	0.00172719	0.624631
Q9H977	WDR54	WD repeat-containing protein 54	74144.7	70873	74627	94878.6	120565	140400	16.1781	16.1129	16.1874	16.5338	16.8795	17.0992	16.1595	16.8375	-0.678005	0.0132477	0.625029
P34947;P43250	GRK5;GRK6	G protein-coupled receptor kinase 5;G protein-coupled receptor kinase 6	19702.7	NA	NA	25966.3	38056.1	NA	14.2661	NA	NA	14.6644	15.2158	NA	14.2661	14.9401	-0.673989	#DIV/0!	0.626771
Q86Y46	KRT73	Keratin, type II cytoskeletal 73	13491.7	20184.8	26568.7	26866.9	34149.2	31832.9	13.7198	14.301	14.6974	14.7135	15.0596	14.9582	14.2394	14.9104	-0.671041	0.033312	0.628053
P36954	POLR2I	DNA-directed RNA polymerase II subunit RPB9	54878.2	32535.9	27603.2	64673.5	40999	74646.2	15.7439	14.9897	14.7525	15.9809	15.3233	16.1878	15.1621	15.8307	-0.668576	0.0851609	0.629127
Q9UK45	LSM7	U6 snRNA-associated Sm-like protein LSm7	1078873	427656	716484	1.15674e+06	933765	1.22558e+06	20.0411	18.7061	19.4506	20.1416	19.8327	20.225	19.3993	20.0665	-0.6672	0.077322	0.629728
Q13371	PDCL	Phosducin-like protein	10163.1	7824.51	6449.59	13382.7	9314.77	16447.5	13.3111	12.9338	12.655	13.7081	13.1853	14.0056	12.9666	13.633	-0.666374	0.0517416	0.630088
Q9BVS4	RIOK2	Serine/threonine-protein kinase RIO2	69819.3	78977.8	73387.3	98798.8	142763	114586	16.0913	16.2692	16.1632	16.5922	17.1233	16.8061	16.1746	16.8405	-0.665931	0.0136319	0.630282
Q13642	FHL1	Four and a half LIM domains protein 1	194724	421928	372890	460120	428186	617695	17.5711	18.6866	18.5084	18.8117	18.7079	19.2365	18.2554	18.9187	-0.663321	0.0650035	0.631423
Q12805	EFEMP1	EGF-containing fibulin-like extracellular matrix protein 1	7932.48	9015.84	6376.36	18607.3	8355.95	11566.4	12.9536	13.1382	12.6385	14.1836	13.0286	13.4977	12.9101	13.5699	-0.659835	0.0899543	0.632951
P78362	SRPK2	SRSF protein kinase 2	603148	362887	299711	659092	476358	823889	19.2022	18.4692	18.1932	19.3301	18.8617	19.6521	18.6215	19.2813	-0.65979	0.0827169	0.63297
Q4U2R6	MRPL51	39S ribosomal protein L51, mitochondrial	53997.1	8995.59	NA	38850.9	28595	37956.4	15.7206	13.135	NA	15.2457	14.8035	15.2121	14.4278	15.0871	-0.659265	0.423451	0.633201
Q96N11	C7orf26	Uncharacterized protein C7orf26	89763.5	45265.3	52926.9	71003.6	73018.1	163297	16.4538	15.4661	15.6917	16.1156	16.156	17.3171	15.8706	16.5296	-0.659012	0.149642	0.633312
P54760	EPHB4	Ephrin type-B receptor 4	25125.2	19907.1	30508.7	26369.6	74583.7	30319.5	14.6168	14.281	14.8969	14.6866	16.1866	14.888	14.5983	15.2537	-0.655447	0.151849	0.634879
Q9Y3B1	PRELID3B	PRELI domain containing protein 3B	30540	28225.7	NA	34410.8	42218.3	68070.1	14.8984	14.7847	NA	15.0706	15.3656	16.0547	14.8416	15.497	-0.655396	0.12372	0.634901
Q14393	GAS6	Growth arrest-specific protein 6	231060	153885	116590	282141	210984	268643	17.8179	17.2315	16.8311	18.1061	17.6868	18.0353	17.2935	17.9427	-0.649223	0.0484252	0.637623
Q8NCA5	FAM98A	Protein FAM98A	394268	368788	353886	644167	559997	549161	18.5888	18.4924	18.4329	19.2971	19.0951	19.0669	18.5047	19.153	-0.648276	0.00138395	0.638042
Q13309	SKP2	S-phase kinase-associated protein 2	36624.1	35191	38570.4	56256.9	51481.6	65642	15.1605	15.1029	15.2352	15.7797	15.6518	16.0023	15.1662	15.8113	-0.645071	0.00398144	0.639461
Q9H6Y2	WDR55	WD repeat-containing protein 55	253567	93064.5	65816.7	216253	104790	261026	17.952	16.5059	16.0062	17.7224	16.6771	17.9938	16.8214	17.4644	-0.643073	0.245775	0.640348
P56524	HDAC4	Histone deacetylase 4	38967.7	32265.7	37935.5	37624.2	87547.5	54377.6	15.25	14.9777	15.2113	15.1994	16.4178	15.7307	15.1463	15.7826	-0.636303	0.0942495	0.643359
Q9UGK8	SERGEF	Secretion-regulating guanine nucleotide exchange factor	33453.9	29518.3	13062.2	42410.9	28953.9	39272.6	15.0299	14.8493	13.6731	15.3721	14.8215	15.2612	14.5174	15.1516	-0.634177	0.0982851	0.644308
Q5VTR2	RNF20	E3 ubiquitin-protein ligase BRE1A	287748	199873	168333	275812	301762	433032	18.1344	17.6087	17.361	18.0733	18.2031	18.7241	17.7014	18.3335	-0.632121	0.0609006	0.645227
P32004	L1CAM	Neural cell adhesion molecule L1	108644	93267.9	60586	151561	123095	122467	16.7292	16.5091	15.8867	17.2095	16.9094	16.902	16.375	17.007	-0.631985	0.0293277	0.645288
Q15361	TTF1	Transcription termination factor 1	13406.4	14944.3	10886.1	19027.3	18055.8	23617.5	13.7106	13.8673	13.4102	14.2158	14.1402	14.5276	13.6627	14.2945	-0.631794	0.0132185	0.645373
Q7L266	ASRGL1	Isoaspartyl peptidase/L-asparaginase	16850.9	8416.68	11270.3	13739.7	NA	23815.8	14.0405	13.039	13.4602	13.7461	NA	14.5396	13.5133	14.1428	-0.629578	0.136656	0.646366
Q9H8U3	ZFAND3	AN1-type zinc finger protein 3	35273.7	52153.3	53101.1	58100.4	68928.8	90215.3	15.1063	15.6705	15.6965	15.8263	16.0728	16.4611	15.4911	16.1201	-0.628979	0.0410038	0.646634
Q96JY6	PDLIM2	PDZ and LIM domain protein 2	113664	87091.7	71182.3	135358	115775	165548	16.7944	16.4102	16.1192	17.0464	16.821	17.3369	16.4413	17.0681	-0.626794	0.032266	0.647614
P20591	MX1	Interferon-induced GTP-binding protein Mx1	15403.7	10639.4	11223.7	18881.4	18205.4	19548.8	13.911	13.3771	13.4543	14.2047	14.1521	14.2548	13.5808	14.2038	-0.623059	0.00703502	0.649293
Q01581	HMGCS1	Hydroxymethylglutaryl-CoA synthase, cytoplasmic	68246.8	67056.9	64140.3	106823	90157.9	111100	16.0585	16.0331	15.9689	16.7049	16.4602	16.7615	16.0202	16.6422	-0.622007	0.00254854	0.649767
Q9Y224	RTRAF	RNA transcription, translation and transport factor protein	725710	474748	508249	951462	685731	977726	19.469	18.8568	18.9552	19.8598	19.3873	19.8991	19.0937	19.7154	-0.621709	0.0342603	0.649901
P15104	GLUL	Glutamine synthetase	1730670	402677	3.78558e+06	2.10997e+06	2.1262e+06	2.11932e+06	20.7229	18.6193	21.8521	21.0088	21.0198	21.0152	20.3981	21.0146	-0.61652	0.444797	0.652242
Q99741	CDC6	Cell division control protein 6 homolog	61267.1	87075.8	101062	69288.5	182879	153333	15.9028	16.41	16.6249	16.0803	17.4805	17.2263	16.3126	16.9291	-0.616492	0.110765	0.652255
Q96GX2	ATXN7L3B	Ataxin-7-like protein 3B	63829.1	42802.9	46545.6	81069.1	60879.9	92656.1	15.9619	15.3854	15.5064	16.3069	15.8937	16.4996	15.6179	16.2334	-0.615479	0.0372658	0.652713
O95622	ADCY5	Adenylate cyclase type 5	612857	187572	193031	597073	224606	592906	19.2252	17.5171	17.5585	19.1875	17.777	19.1774	18.1002	18.714	-0.61376	0.247637	0.653491
Q9BYE7	PCGF6	Polycomb group RING finger protein 6	60778.3	26140.5	31501.2	69842.8	45245.4	56625.2	15.8913	14.674	14.9431	16.0918	15.4655	15.7892	15.1695	15.7822	-0.612691	0.120248	0.653976
Q9Y3S2	ZNF330	Zinc finger protein 330	46492.2	100812	118722	99010.9	127474	157488	15.5047	16.6213	16.8572	16.5953	16.9598	17.2649	16.3277	16.94	-0.612264	0.113063	0.654169
P18084	ITGB5	Integrin beta-5	756.773	13624.9	9394.79	6407.5	13498.2	3996.77	9.56372	13.734	13.1976	12.6455	13.7205	11.9646	12.1651	12.7769	-0.611777	0.496676	0.65439
Q9BRT9	GINS4	DNA replication complex GINS protein SLD5	189124	144246	120705	241480	184138	263466	17.529	17.1382	16.8811	17.8815	17.4904	18.0073	17.1828	17.7931	-0.610318	0.0324765	0.655052
P13051	UNG	Uracil-DNA glycosylase	3779192	4284197	1.32939e+06	7759396	4.92682e+06	2000820	21.8496	22.0306	20.3423	22.8875	22.2322	20.9322	21.4075	22.0173	-0.609774	0.202374	0.655299
P62328	TMSB4X	Thymosin beta-4	4594649	1.98626e+06	1.48033e+06	4602497	2512187	4.14995e+06	22.1315	20.9216	20.4975	22.134	21.2605	21.9847	21.1835	21.7931	-0.609508	0.203787	0.65542
Q8WYB5	KAT6B	Histone acetyltransferase KAT6B	30275.7	68615.7	87457.8	69545.6	106221	87032.5	14.8859	16.0663	16.4163	16.0857	16.6967	16.4093	15.7895	16.3972	-0.607743	0.134574	0.656222
P33778	HIST1H2BB	Histone H2B type 1-B	36408.2	32806.7	17248.3	39488.9	43820.9	NA	15.152	15.0017	14.0742	15.2692	15.4193	NA	14.7426	15.3442	-0.60163	0.0983578	0.659009
Q9NRD5	PICK1	PRKCA-binding protein	36544.4	27269.9	27764.7	49483.3	39803	48988.4	15.1574	14.735	14.761	15.5947	15.2806	15.5802	14.8844	15.4851	-0.600683	0.0116602	0.659442
P08833	IGFBP1	Insulin-like growth factor-binding protein 1	141839	111680	105790	188195	155484	199375	17.1139	16.769	16.6908	17.5219	17.2464	17.6051	16.8579	17.4578	-0.599883	0.011925	0.659807
P21283	ATP6V1C1	V-type proton ATPase subunit C 1	246607	332741	342618	278513	690297	508665	17.9119	18.344	18.3862	18.0874	19.3969	18.9564	18.214	18.8135	-0.599487	0.103313	0.659989
P09211	GSTP1	Glutathione S-transferase P	1.08392e+06	941465	864625	1.41386e+06	1.24841e+06	1.73767e+06	20.0478	19.8445	19.7217	20.4312	20.2517	20.7287	19.8714	20.4705	-0.59917	0.016484	0.660134
P61077	UBE2D3	Ubiquitin-conjugating enzyme E2 D3	216307	60098.5	54191.1	146517	96512.8	172393	17.7227	15.875	15.7258	17.1607	16.5584	17.3953	16.4412	17.0382	-0.596987	0.324508	0.661133
P62253	UBE2G1	Ubiquitin-conjugating enzyme E2 G1	138135	67638.5	81416.9	147332	110143	162024	17.0757	16.0456	16.313	17.1687	16.749	17.3058	16.4781	17.0745	-0.596421	0.0858718	0.661393
Q9P2W1	PSMC3IP	Homologous-pairing protein 2 homolog	51962.4	52289.4	47373.5	55479.9	86443.6	91845.5	15.6652	15.6742	15.5318	15.7597	16.3995	16.4869	15.6237	16.2154	-0.591623	0.0374425	0.663596
Q9BRJ7	NUDT16L1	Tudor-interacting repair regulator protein	136562	147313	139685	193266	211144	235532	17.0592	17.1685	17.0918	17.5602	17.6879	17.8456	17.1065	17.6979	-0.591372	0.00234408	0.663712
O43598	DNPH1	2'-deoxynucleoside 5'-phosphate N-hydrolase 1	428726	314244	321230	537057	477195	576925	18.7097	18.2615	18.2932	19.0347	18.8642	19.138	18.4215	19.0123	-0.59083	0.0101108	0.663961
P31350	RRM2	Ribonucleoside-diphosphate reductase subunit M2	1.2155e+06	1.01022e+06	931579	1.598e+06	1.39145e+06	1755196	20.2131	19.9462	19.8293	20.6078	20.4082	20.7432	19.9962	20.5864	-0.590168	0.00865375	0.664265
P08048;P17010	ZFY;ZFX	Zinc finger Y-chromosomal protein;Zinc finger X-chromosomal protein	12609.2	33855.6	46800.5	NA	40793.9	NA	13.6222	15.0471	15.5142	NA	15.3161	NA	14.7278	15.3161	-0.588225	#DIV/0!	0.665161
O75864	PPP1R37	Protein phosphatase 1 regulatory subunit 37	9679.36	18316.3	16574.5	23032.7	18225.2	23613.8	13.2407	14.1608	14.0167	14.4914	14.1536	14.5273	13.8061	14.3908	-0.584724	0.0487706	0.666777
Q5T6S3	PHF19	PHD finger protein 19	40088.9	109619	126940	95886.7	138677	140705	15.2909	16.7421	16.9538	16.549	17.0814	17.1023	16.3289	16.9109	-0.581965	0.169453	0.668053
P02768	ALB	Serum albumin	1.12068e+06	741088	321485	1.11022e+06	1.03584e+06	778514	20.0959	19.4993	18.2944	20.0824	19.9824	19.5704	19.2965	19.8784	-0.581838	0.190935	0.668112
P30408	TM4SF1	Transmembrane 4 L6 family member 1	37497	122785	79276.1	81005.5	160258	92743.9	15.1945	16.9058	16.2746	16.3057	17.29	16.501	16.125	16.6989	-0.573956	0.208841	0.671772
P52732	KIF11	Kinesin-like protein KIF11	3.39134e+06	1.30257e+06	891009	2.53885e+06	1.69322e+06	3.01492e+06	21.6934	20.3129	19.7651	21.2757	20.6913	21.5237	20.5905	21.1636	-0.57311	0.278384	0.672166
O00716	E2F3	Transcription factor E2F3	24819.1	21367.4	25152.5	28406.1	35892.4	42967	14.5992	14.3831	14.6184	14.7939	15.1314	15.3909	14.5336	15.1054	-0.571848	0.0260195	0.672755
P51808	DYNLT3	Dynein light chain Tctex-type 3	25321	23025.7	48275.6	28192.9	66937.2	48926.5	14.628	14.491	15.559	14.783	16.0305	15.5783	14.8927	15.464	-0.571296	0.157805	0.673012
Q07820	MCL1	Induced myeloid leukemia cell differentiation protein Mcl-1	112721	122464	121906	133004	205729	201446	16.7824	16.902	16.8954	17.0211	17.6504	17.62	16.8599	17.4305	-0.570574	0.0310758	0.673349
P17066	HSPA6	Heat shock 70 kDa protein 6	2128288	1.34624e+06	1.2095e+06	1.94818e+06	1.41509e+06	4.09989e+06	21.0213	20.3605	20.206	20.8937	20.4325	21.9672	20.5293	21.0978	-0.568521	0.17327	0.674308
Q5T2T1	MPP7	MAGUK p55 subfamily member 7	24269.3	27417.2	33689	63800.9	45562.4	25101	14.5668	14.7428	15.04	15.9613	15.4756	14.6155	14.7832	15.3508	-0.567558	0.114189	0.674758
O14717	TRDMT1	tRNA (cytosine(38)-C(5))-methyltransferase	14041.7	8284.19	9681.95	14156.2	13517.5	19149	13.7774	13.0161	13.2411	13.7892	13.7225	14.225	13.3449	13.9122	-0.567338	0.0589149	0.674861
Q9UKV8	AGO2	Protein argonaute-2	825328	324573	237795	674664	381936	803099	19.6546	18.3082	17.8594	19.3638	18.543	19.6152	18.6074	19.174	-0.566615	0.258356	0.675199
P08865	RPSA	40S ribosomal protein SA	11249891	8817585	8576147	14318092	11754962	16254002	23.4234	23.072	23.0319	23.7713	23.4868	23.9543	23.1758	23.7375	-0.561712	0.0214515	0.677498
O43150	ASAP2	Arf-GAP with SH3 domain, ANK repeat and PH domain-containing protein 2	15871	10794.5	8851.93	17350	15422.2	18219.6	13.9541	13.398	13.1118	14.0826	13.9127	14.1532	13.488	14.0495	-0.561563	0.0418041	0.677568
Q9UKB1	FBXW11	F-box/WD repeat-containing protein 11	67125.5	79268.4	66614.3	98079.7	93402.3	123332	16.0346	16.2745	16.0235	16.5817	16.5112	16.9122	16.1109	16.6683	-0.557483	0.0144787	0.679486
Q9Y597	KCTD3	BTB/POZ domain-containing protein KCTD3	58495.7	48598.9	33899.9	74072.9	58057	71396.2	15.836	15.5686	15.049	16.1767	15.8252	16.1236	15.4846	16.0418	-0.557243	0.03728	0.679599
Q8TAP6	CEP76	Centrosomal protein of 76 kDa	10061.5	11024.1	16853.9	16106.6	20196.1	18309.1	13.2966	13.4284	14.0408	13.9754	14.3018	14.1603	13.5886	14.1458	-0.557236	0.0420154	0.679603
P23921	RRM1	Ribonucleoside-diphosphate reductase large subunit	420874	418667	484388	624416	563698	770147	18.683	18.6754	18.8858	19.2521	19.1046	19.5548	18.7481	19.3038	-0.555736	0.0155975	0.68031
P24385	CCND1	G1/S-specific cyclin-D1	41268.6	24943.1	17844	46342.1	25839	48510.9	15.3328	14.6064	14.1232	15.5	14.6573	15.566	14.6874	15.2411	-0.553686	0.144803	0.681278
Q5H9L2;Q969E4	TCEAL5;TCEAL3	Transcription elongation factor A protein-like 5;Transcription elongation factor A protein-like 3	156706	87513.4	76555.7	161050	123719	166485	17.2577	16.4172	16.2242	17.2972	16.9167	17.345	16.633	17.1863	-0.55325	0.100618	0.681483
Q13426	XRCC4	DNA repair protein XRCC4	506483	380338	346220	596251	497205	709641	18.9502	18.5369	18.4013	19.1856	18.9235	19.4367	18.6295	19.1819	-0.552455	0.0362012	0.681859
Q9H0R4	HDHD2	Haloacid dehalogenase-like hydrolase domain-containing protein 2	126077	93841.2	85293.8	146537	130386	166463	16.9439	16.5179	16.3802	17.1609	16.9924	17.3448	16.614	17.1661	-0.552052	0.0234384	0.682049
P61513	RPL37A	60S ribosomal protein L37a	575066	1.78568e+06	2.64898e+06	1529605	2637812	2117888	19.1334	20.768	21.337	20.5447	21.3309	21.0142	20.4128	20.9633	-0.550473	0.283214	0.682796
Q8NBZ7	UXS1	UDP-glucuronic acid decarboxylase 1	72012.4	197733	208342	146537	360493	176400	16.136	17.5932	17.6686	17.1609	18.4596	17.4285	17.1326	17.683	-0.550424	0.220097	0.682819
Q92499	DDX1	ATP-dependent RNA helicase DDX1	1.09968e+06	1170790	1221220	1.6181e+06	1.68757e+06	1.80474e+06	20.0686	20.1591	20.2199	20.6259	20.6865	20.7834	20.1492	20.6986	-0.549384	0.000570923	0.683312
Q4J6C6	PREPL	Prolyl endopeptidase-like	49808.4	39901.8	36564	63950.3	48098.6	74042.6	15.6041	15.2842	15.1581	15.9647	15.5537	16.1761	15.3488	15.8981	-0.549346	0.0398441	0.68333
P21980	TGM2	Protein-glutamine gamma-glutamyltransferase 2	2.3281e+06	1999593	1.9687e+06	2.97905e+06	2.81902e+06	3.40705e+06	21.1507	20.9313	20.9088	21.5064	21.4268	21.7001	20.9969	21.5444	-0.547488	0.00493859	0.68421
Q02809	PLOD1	Procollagen-lysine,2-oxoglutarate 5-dioxygenase 1	4132707	1.03615e+06	8413854	2.1914e+06	6288533	8.16044e+06	21.9787	19.9828	23.0043	21.0634	22.5843	22.9602	21.6553	22.2026	-0.54738	0.365848	0.684262
Q53GG5	PDLIM3	PDZ and LIM domain protein 3	36792.2	31404.1	26225.2	50601.2	38403.7	48614.6	15.1671	14.9387	14.6787	15.6269	15.229	15.5691	14.9281	15.475	-0.546833	0.0206724	0.684521
Q9NPJ6	MED4	Mediator of RNA polymerase II transcription subunit 4	188918	209676	60396.6	196417	182687	207619	17.5274	17.6778	15.8822	17.5836	17.479	17.6636	17.0291	17.5754	-0.546257	0.209194	0.684794
Q8IZF2	ADGRF5	Adhesion G protein-coupled receptor F5	79751.5	68024.3	60850.6	97116.2	97644.2	108175	16.2832	16.0538	15.893	16.5674	16.5752	16.723	16.0767	16.6219	-0.545236	0.00439928	0.685279
P17900	GM2A	Ganglioside GM2 activator	116762	65003.8	46669.2	119309	77153.6	119444	16.8332	15.9882	15.5102	16.8643	16.2354	16.866	16.1105	16.6553	-0.54471	0.156405	0.685529
P60660	MYL6	Myosin light polypeptide 6	6.64365e+06	3170599	2.50471e+06	6.51534e+06	3687568	6806970	22.6635	21.5963	21.2562	22.6354	21.8142	22.6986	21.8387	22.3827	-0.544049	0.195023	0.685844
Q9HC38	GLOD4	Glyoxalase domain-containing protein 4	1.4918e+06	1.48697e+06	609305	1.67373e+06	1420715	1759516	20.5086	20.5039	19.2168	20.6746	20.4382	20.7467	20.0765	20.6199	-0.543397	0.122861	0.686153
O95208	EPN2	Epsin-2	353495	318112	192549	459240	575266	253193	18.4313	18.2792	17.5549	18.8089	19.1339	17.9499	18.0885	18.6309	-0.542422	0.127018	0.686617
P61024	CKS1B	Cyclin-dependent kinases regulatory subunit 1	253406	88695.6	66298.1	192417	100284	238434	17.9511	16.4366	16.0167	17.5539	16.6137	17.8632	16.8014	17.3436	-0.542164	0.299205	0.68674
O94929	ABLIM3	Actin-binding LIM protein 3	45683.6	42452	39788.4	50189.9	90062.8	52603.4	15.4794	15.3735	15.2801	15.6151	16.4586	15.6829	15.3777	15.9189	-0.54121	0.0858813	0.687194
Q8IZH2	XRN1	5'-3' exoribonuclease 1	117890	138854	164533	401035	154266	133523	16.8471	17.0832	17.328	18.6134	17.2351	17.0267	17.0861	17.6251	-0.538953	0.18157	0.68827
Q5HYK3	COQ5	2-methoxy-6-polyprenyl-1,4-benzoquinol methylase, mitochondrial	32232	25868	25026	31405.3	23249.6	87399.7	14.9762	14.6589	14.6111	14.9387	14.5049	16.4153	14.7487	15.2863	-0.537585	0.193906	0.688923
Q9BS16	CENPK	Centromere protein K	49423.6	23198.1	21572.7	41980.1	33856.8	53131	15.5929	14.5017	14.3969	15.3574	15.0472	15.6973	14.8305	15.3673	-0.536765	0.16809	0.689315
Q05397	PTK2	Focal adhesion kinase 1	316140	328204	344163	466623	500656	465440	18.2702	18.3242	18.3927	18.8319	18.9335	18.8282	18.3291	18.8645	-0.535475	0.00023329	0.689932
P63244	RACK1	Receptor of activated protein C kinase 1	10267568	9038695	8595751	13676386	11653035	15197457	23.2916	23.1077	23.0352	23.7052	23.4742	23.8573	23.1448	23.6789	-0.534082	0.0105531	0.690598
P62837	UBE2D2	Ubiquitin-conjugating enzyme E2 D2	606874	852435	726668	1.02617e+06	977683	1.13677e+06	19.211	19.7012	19.4709	19.9688	19.899	20.1165	19.4611	19.9948	-0.533714	0.0100672	0.690774
Q8WVE6	TMEM171	Transmembrane protein 171	13616.5	24222.5	23103.2	22238	38369.7	27091.1	13.7331	14.5641	14.4958	14.4407	15.2277	14.7255	14.2643	14.798	-0.53367	0.100835	0.690795
P67775	PPP2CA	Serine/threonine-protein phosphatase 2A catalytic subunit alpha isoform	832687	717340	616392	947013	698661	1.68696e+06	19.6674	19.4523	19.2335	19.853	19.4142	20.686	19.4511	19.9844	-0.533351	0.134623	0.690948
P85037	FOXK1	Forkhead box protein K1	242934	252783	249455	346956	386746	342958	17.8902	17.9475	17.9284	18.4044	18.561	18.3877	17.9221	18.451	-0.528975	0.000750012	0.693047
Q9GZV4	EIF5A2	Eukaryotic translation initiation factor 5A-2	126666	110977	68811.7	112385	142549	181305	16.9507	16.7599	16.0704	16.7781	17.1211	17.4681	16.5936	17.1224	-0.528765	0.0882289	0.693148
Q9Y547	HSPB11	Intraflagellar transport protein 25 homolog	245463	130041	131462	232030	166029	325929	17.9051	16.9886	17.0043	17.824	17.3411	18.3142	17.2993	17.8264	-0.527063	0.147612	0.693966
Q8IX21	SLF2	SMC5-SMC6 complex localization factor protein 2	40419.9	56162.5	59995.5	67410.3	65507.8	92173.4	15.3028	15.7773	15.8726	16.0407	15.9994	16.4921	15.6509	16.1774	-0.526486	0.047318	0.694244
O14972	DSCR3	Down syndrome critical region protein 3	333924	271197	193509	374341	384928	362433	18.3492	18.049	17.562	18.514	18.5542	18.4674	17.9867	18.5119	-0.525129	0.0294476	0.694897
Q9H6L4	ARMC7	Armadillo repeat-containing protein 7	54564.4	44172.8	48748.5	71314.5	56787	86461.1	15.7357	15.4309	15.5731	16.1219	15.7933	16.3998	15.5799	16.105	-0.525109	0.0347462	0.694906
P49588	AARS	Alanine--tRNA ligase, cytoplasmic	785661	1.18013e+06	1.10493e+06	1.45123e+06	1.34475e+06	1.55987e+06	19.5835	20.1705	20.0755	20.4688	20.3589	20.573	19.9432	20.4669	-0.523721	0.0172351	0.695575
O14907	TAX1BP3	Tax1-binding protein 3	747139	538830	538724	758597	1.05975e+06	801302	19.511	19.0395	19.0392	19.533	20.0153	19.612	19.1966	19.7201	-0.523528	0.0430525	0.695669
Q9H3L0	MMADHC	Methylmalonic aciduria and homocystinuria type D protein, mitochondrial	124989	94637.5	77807.2	152081	116971	153560	16.9314	16.5301	16.2476	17.2145	16.8358	17.2284	16.5697	17.0929	-0.523173	0.0421792	0.69584
P25398	RPS12	40S ribosomal protein S12	5.60483e+06	4177896	3.93966e+06	6.79842e+06	5.43023e+06	7399950	22.4182	21.9943	21.9096	22.6968	22.3726	22.8191	22.1074	22.6295	-0.522071	0.0326506	0.696371
Q9NUG6	PDRG1	p53 and DNA damage-regulated protein 1	49865.5	26361.1	23539.6	50940.4	30112.3	59648	15.6058	14.6861	14.5228	15.6365	14.8781	15.8642	14.9382	15.4596	-0.521366	0.161263	0.696712
O15120	AGPAT2	1-acyl-sn-glycerol-3-phosphate acyltransferase beta	NA	12279.3	27096.9	NA	26141.1	NA	NA	13.5839	14.7258	NA	14.674	NA	14.1549	14.674	-0.519144	#DIV/0!	0.697786
Q8TBF4	ZCRB1	Zinc finger CCHC-type and RNA-binding motif-containing protein 1	43173.2	20777.5	14505.2	37400	23131.5	44025.8	15.3978	14.3427	13.8243	15.1908	14.4976	15.4261	14.5216	15.0381	-0.516509	0.230176	0.699062
Q8IUD6	RNF135	E3 ubiquitin-protein ligase RNF135	15345.2	13402.2	8090.87	16075.2	15551.8	19413.7	13.9055	13.7102	12.9821	13.9726	13.9248	14.2448	13.5326	14.0474	-0.514791	0.0646036	0.699895
O14682	ENC1	Ectoderm-neural cortex protein 1	44080	40529.1	39137.7	51499.9	57999.2	68089	15.4278	15.3067	15.2563	15.6523	15.8237	16.0551	15.3303	15.8437	-0.51346	0.0118238	0.70054
P30414	NKTR	NK-tumor recognition protein	41624.3	39550.6	36271	48173.9	53527.8	67217	15.3451	15.2714	15.1465	15.556	15.708	16.0365	15.2544	15.7668	-0.512474	0.0216693	0.701019
P00338	LDHA	L-lactate dehydrogenase A chain	36458524	21038754	34958172	44319636	38937772	45084000	25.1198	24.3265	25.0591	25.4014	25.2147	25.4261	24.8351	25.3474	-0.512266	0.0429992	0.701121
P55039	DRG2	Developmentally-regulated GTP-binding protein 2	562242	860774	1.63945e+06	3.65166e+06	1.56778e+06	399084	19.1008	19.7153	20.6448	21.8001	20.5803	18.6063	19.8203	20.3289	-0.508618	0.221941	0.702895
P43007	SLC1A4	Neutral amino acid transporter A	63551.3	80766.8	92991.2	89363.6	160964	95520.7	15.9556	16.3015	16.5048	16.4474	17.2964	16.5435	16.254	16.7624	-0.508462	0.106515	0.702971
P27707	DCK	Deoxycytidine kinase	456845	419404	369380	638574	482586	660984	18.8013	18.678	18.4947	19.2845	18.8804	19.3343	18.658	19.1664	-0.508367	0.0219467	0.703018
Q9Y508	RNF114	E3 ubiquitin-protein ligase RNF114	512329	460394	449003	699241	559402	777829	18.9667	18.8125	18.7764	19.4154	19.0935	19.5691	18.8519	19.3593	-0.507488	0.0186758	0.703446
Q92896	GLG1	Golgi apparatus protein 1	224490	365651	345194	357888	380763	596040	17.7763	18.4801	18.397	18.4491	18.5385	19.1851	18.2178	18.7242	-0.506431	0.101861	0.703962
Q93008	USP9X	Probable ubiquitin carboxyl-terminal hydrolase FAF-X	326716	413145	463318	329446	777929	699246	18.3177	18.6563	18.8216	18.3297	19.5693	19.4154	18.5985	19.1048	-0.506264	0.117351	0.704043
Q6PGP7	TTC37	Tetratricopeptide repeat protein 37	NA	15090.4	19070	19979.9	33111.7	21130.5	NA	13.8813	14.219	14.2863	15.0151	14.367	14.0502	14.5561	-0.505939	0.133061	0.704202
Q9BTM9	URM1	Ubiquitin-related modifier 1	249678	214612	248981	345129	260704	424272	17.9297	17.7114	17.9257	18.3968	17.9921	18.6946	17.8556	18.3612	-0.505568	0.0477977	0.704383
Q5VTQ0	TTC39B	Tetratricopeptide repeat protein 39B	6063.8	20053.6	22009.4	16505	24063.8	19157.1	12.566	14.2916	14.4258	14.0106	14.5546	14.2256	13.7611	14.2636	-0.502455	0.259971	0.705905
Q9NR28	DIABLO	Diablo homolog, mitochondrial	331026	241047	121010	333680	247603	331675	18.3366	17.879	16.8848	18.3481	17.9177	18.3394	17.7001	18.2017	-0.501627	0.168109	0.70631
Q96EH3	MALSU1	Mitochondrial assembly of ribosomal large subunit protein 1	33326.4	17986.8	14684.7	28609	25277.4	34518.9	15.0244	14.1346	13.842	14.8042	14.6256	15.0751	14.3337	14.8349	-0.501263	0.152265	0.706488
Q7L8J4	SH3BP5L	SH3 domain-binding protein 5-like	87179.2	62155.9	108604	119357	107609	129758	16.4117	15.9236	16.7287	16.8649	16.7154	16.9855	16.3547	16.8553	-0.500609	0.0455764	0.706809
Q6QNY1	BLOC1S2	Biogenesis of lysosome-related organelles complex 1 subunit 2	139478	78885.3	58471.1	142969	87739.4	145176	17.0897	16.2675	15.8354	17.1253	16.4209	17.1474	16.3975	16.8979	-0.50038	0.171606	0.706921
O75446	SAP30	Histone deacetylase complex subunit SAP30	105247	60548.7	39537.5	90874	77960.4	100658	16.6834	15.8858	15.2709	16.4716	16.2505	16.6191	15.9467	16.447	-0.500326	0.177444	0.706947
Q3ZCW2	LGALSL	Galectin-related protein	120943	99951.6	124407	126731	154983	216514	16.884	16.6089	16.9247	16.9514	17.2418	17.7241	16.8059	17.3058	-0.499884	0.0691532	0.707164
O95905	ECD	Protein ecdysoneless homolog	85712.6	61410.7	52633.9	95603	65098.1	125498	16.3872	15.9062	15.6837	16.5448	15.9903	16.9373	15.9924	16.4908	-0.498427	0.112002	0.707878
Q9NSG2	C1orf112	Uncharacterized protein C1orf112	24907.2	NA	NA	31250.7	NA	39606.3	14.6043	NA	NA	14.9316	NA	15.2734	14.6043	15.1025	-0.498244	#DIV/0!	0.707968
P49593	PPM1F	Protein phosphatase 1F	744186	459867	499693	813517	640944	921590	19.5053	18.8109	18.9307	19.6338	19.2898	19.8138	19.0823	19.5791	-0.496858	0.0685164	0.708649
P56277	CMC4	Cx9C motif-containing protein 4	37908.1	22074.7	19042.9	40090.5	28583.4	39016.2	15.2102	14.4301	14.217	15.291	14.8029	15.2518	14.6191	15.1152	-0.496119	0.119317	0.709011
Q9H0U9	TSPYL1	Testis-specific Y-encoded-like protein 1	62899.7	60695	66661.4	74283.6	104789	91717.4	15.9408	15.8893	16.0246	16.1808	16.6771	16.4849	15.9515	16.4476	-0.496056	0.0203552	0.709042
Q9Y3E1	HDGFL3	Hepatoma-derived growth factor-related protein 3	330547	236392	129291	307277	266408	345019	18.3345	17.8508	16.9803	18.2292	18.0233	18.3963	17.7219	18.2163	-0.494398	0.150239	0.709858
Q9UBF6	RNF7	RING-box protein 2	47384.6	88748.2	102037	97971.8	91170	134163	15.5321	16.4374	16.6387	16.5801	16.4763	17.0336	16.2028	16.6967	-0.493896	0.125722	0.710105
Q9UBU3	GHRL	Appetite-regulating hormone	77928.5	46240	35493.1	82053.7	59127.9	73590.7	16.2499	15.4969	15.1153	16.3243	15.8516	16.1672	15.6207	16.1144	-0.4937	0.135397	0.710201
Q9UBZ4	APEX2	DNA-(apurinic or apyrimidinic site) lyase 2	29003.7	20861.3	15071.2	30868.7	24070.2	34242.3	14.8239	14.3485	13.8795	14.9139	14.555	15.0635	14.3507	14.8441	-0.493439	0.0916208	0.71033
P01903	HLA-DRA	HLA class II histocompatibility antigen, DR alpha chain	220742	179110	159846	273976	279341	229959	17.752	17.4505	17.2863	18.0637	18.0917	17.811	17.4963	17.9888	-0.492523	0.0176261	0.710781
Q8WUM0	NUP133	Nuclear pore complex protein Nup133	480235	812628	762682	977762	934177	906505	18.8734	19.6322	19.5407	19.8991	19.8333	19.79	19.3488	19.8408	-0.492025	0.0367977	0.711026
Q06124	PTPN11	Tyrosine-protein phosphatase non-receptor type 11	1020112	897061	512943	1.08423e+06	1014106	1.18639e+06	19.9603	19.7748	18.9684	20.0482	19.9518	20.1781	19.5679	20.0594	-0.491525	0.0755013	0.711273
P50453	SERPINB9	Serpin B9	252442	208432	176590	342966	242659	309644	17.9456	17.6692	17.43	18.3877	17.8886	18.2403	17.6816	18.1722	-0.49056	0.03987	0.711749
P04406	GAPDH	Glyceraldehyde-3-phosphate dehydrogenase	23048378	27615430	52875316	46914892	47106508	42153956	24.4582	24.719	25.6561	25.4835	25.4894	25.3292	24.9444	25.434	-0.489635	0.156125	0.712205
Q8TD30	GPT2	Alanine aminotransferase 2	65565.7	63766	68998.2	81938.2	92078.6	105774	16.0007	15.9605	16.0743	16.3222	16.4906	16.6906	16.0118	16.5012	-0.489344	0.0092449	0.712349
Q96BW1	UPRT	Uracil phosphoribosyltransferase homolog	87888.2	41656.6	35904.6	80701.2	52270.4	86056	16.4234	15.3463	15.1319	16.3003	15.6737	16.393	15.6338	16.1223	-0.488492	0.205882	0.71277
O43790;P78385;Q14533	KRT86;KRT83;KRT81	Keratin, type II cuticular Hb6;Keratin, type II cuticular Hb3;Keratin, type II cuticular Hb1	40249.7	29742.7	27832.3	52251.1	40822.7	42904.4	15.2967	14.8602	14.7645	15.6732	15.3171	15.3888	14.9738	15.4597	-0.485894	0.0357512	0.714055
Q6NUJ1	PSAPL1	Proactivator polypeptide-like 1	359738	226127	303706	370453	384784	475063	18.4566	17.7868	18.2123	18.4989	18.5537	18.8578	18.1519	18.6368	-0.484901	0.0443506	0.714546
Q9Y248	GINS2	DNA replication complex GINS protein PSF2	126619	105445	97370.6	167634	127636	165892	16.9501	16.6861	16.5712	17.355	16.9617	17.3399	16.7358	17.2188	-0.483016	0.024475	0.71548
Q9Y6G5	COMMD10	COMM domain-containing protein 10	117394	98904.7	104071	132483	133887	185783	16.841	16.5938	16.6672	17.0154	17.0307	17.5033	16.7007	17.1831	-0.482469	0.0375954	0.715752
Q9NQC1	JADE2	E3 ubiquitin-protein ligase Jade-2	42254	49947	76412.9	67687.7	76677.2	84737.6	15.3668	15.6081	16.2215	16.0466	16.2265	16.3707	15.7321	16.2146	-0.482463	0.0766268	0.715755
Q9Y294	ASF1A	Histone chaperone ASF1A	163755	133335	150918	201876	178060	249796	17.3212	17.0247	17.2034	17.6231	17.442	17.9304	17.1831	17.6652	-0.482072	0.0285073	0.715949
Q14192	FHL2	Four and a half LIM domains protein 2	966118	1.04548e+06	1.08953e+06	1.42416e+06	1.28195e+06	1.64205e+06	19.8818	19.9957	20.0553	20.4417	20.2899	20.6471	19.9776	20.4596	-0.481935	0.00994941	0.716017
Q6PID6	TTC33	Tetratricopeptide repeat protein 33	13005.8	9924.74	11190.4	20585.4	10126.1	18847.4	13.6669	13.2768	13.45	14.3293	13.3058	14.2021	13.4646	13.9457	-0.481179	0.100044	0.716392
P78330	PSPH	Phosphoserine phosphatase	1.21664e+06	992508	956542	1.38768e+06	1362637	1.65607e+06	20.2145	19.9207	19.8675	20.4042	20.378	20.6593	20.0009	20.4805	-0.479628	0.0145784	0.717162
Q9BY41	HDAC8	Histone deacetylase 8	73774.9	55812.9	54096.4	68855.7	85569.9	102321	16.1708	15.7683	15.7232	16.0713	16.3848	16.6427	15.8875	16.3663	-0.478818	0.0511103	0.717565
Q9NVP2	ASF1B	Histone chaperone ASF1B	277709	224964	237725	354598	287586	393435	18.0832	17.7793	17.8589	18.4358	18.1336	18.5858	17.9072	18.3851	-0.477914	0.0236442	0.718015
Q4G148	GXYLT1	Glucoside xylosyltransferase 1	165309	67836.8	113734	138113	94733.9	263227	17.3348	16.0498	16.7953	17.0755	16.5316	18.0059	16.7266	17.2043	-0.477715	0.219141	0.718114
Q9NWT6	HIF1AN	Hypoxia-inducible factor 1-alpha inhibitor	32616.5	43465.3	31703	54062.2	44484.8	50464.4	14.9933	15.4076	14.9523	15.7223	15.441	15.623	15.1177	15.5954	-0.477705	0.0215136	0.718119
O75496	GMNN	Geminin	354116	249234	129548	362764	254483	333895	18.4339	17.9271	16.9831	18.4687	17.9572	18.349	17.7814	18.2583	-0.476928	0.186227	0.718506
Q15121	PEA15	Astrocytic phosphoprotein PEA-15	574188	275989	241428	588552	287011	610034	19.1312	18.0742	17.8812	19.1668	18.1307	19.2185	18.3622	18.8387	-0.476481	0.213126	0.718729
Q9NUV7	SPTLC3	Serine palmitoyltransferase 3	136568	142528	144660	193875	159454	245260	17.0593	17.1209	17.1423	17.5648	17.2828	17.904	17.1075	17.5838	-0.476349	0.0402751	0.718794
Q9BUP0	EFHD1	EF-hand domain-containing protein D1	100859	90067	90514.3	124574	114123	154984	16.622	16.4587	16.4659	16.9266	16.8002	17.2418	16.5155	16.9895	-0.474031	0.0213254	0.71995
P12109	COL6A1	Collagen alpha-1(VI) chain	50305.3	40552.7	30165.6	59613.2	53585.5	51388.1	15.6184	15.3075	14.8806	15.8633	15.7096	15.6491	15.2689	15.7407	-0.471832	0.041465	0.721048
O00468	AGRN	Agrin	41543.1	48076.7	45139.6	63438.9	67014.6	56354.9	15.3423	15.5531	15.4621	15.9531	16.0322	15.7823	15.4525	15.9225	-0.470015	0.0045085	0.721957
P61769	B2M	Beta-2-microglobulin	1.27307e+06	883085	744709	1.42904e+06	1097887	1.41549e+06	20.2799	19.7522	19.5063	20.4466	20.0663	20.4329	19.8461	20.3153	-0.469131	0.0721401	0.7224
Q6UXH1	CRELD2	Cysteine-rich with EGF-like domain protein 2	31553.2	22813.9	16367.9	35573.1	24932.8	35236.5	14.9455	14.4776	13.9986	15.1185	14.6058	15.1048	14.4739	14.943	-0.469109	0.105998	0.722411
O43805	SSNA1	Sjoegren syndrome nuclear autoantigen 1	12573.9	14758.8	12898	16226.2	18281.9	21339	13.6181	13.8493	13.6549	13.986	14.1581	14.3812	13.7074	14.1751	-0.467695	0.0166728	0.723119
Q969R5	L3MBTL2	Lethal(3)malignant brain tumor-like protein 2	362789	338184	194163	602674	301922	346152	18.4688	18.3675	17.5669	19.201	18.2038	18.401	18.1344	18.602	-0.467585	0.166015	0.723174
Q9NUQ3	TXLNG	Gamma-taxilin	407110	224749	182792	389584	249290	455179	18.6351	17.778	17.4798	18.5716	17.9275	18.7961	17.9643	18.4317	-0.467418	0.183868	0.723258
Q9UIL1	SCOC	Short coiled-coil protein	256651	186561	179120	285844	232023	341768	17.9694	17.5093	17.4506	18.1249	17.8239	18.3827	17.6431	18.1105	-0.467379	0.0601468	0.723278
Q8N9N2	ASCC1	Activating signal cointegrator 1 complex subunit 1	210886	146242	94307.4	174841	188304	233404	17.6861	17.158	16.5251	17.4157	17.5227	17.8325	17.1231	17.5903	-0.467226	0.136464	0.723354
A3KN83	SBNO1	Protein strawberry notch homolog 1	331269	662220	633919	1.47087e+06	511689	487732	18.3376	19.337	19.2739	20.4882	18.9649	18.8957	18.9828	19.4496	-0.46678	0.227937	0.723578
Q9NRY2	INIP	SOSS complex subunit C	55752	21603.3	23236.3	47744.4	29195.6	52979.9	15.7667	14.399	14.5041	15.543	14.8335	15.6932	14.8899	15.3566	-0.466622	0.250883	0.723657
Q9NVG8	TBC1D13	TBC1 domain family member 13	200495	213756	205194	212411	345327	315674	17.6132	17.7056	17.6466	17.6965	18.3976	18.2681	17.6551	18.1207	-0.465579	0.0523078	0.72418
Q9NXV2	KCTD5	BTB/POZ domain-containing protein KCTD5	149558	69447.9	128316	145287	135863	177309	17.1903	16.0836	16.9693	17.1485	17.0518	17.4359	16.7478	17.2121	-0.464304	0.121312	0.724821
O60907	TBL1X	F-box-like/WD repeat-containing protein TBL1X	45358	34066	39716.6	52031.7	49135.1	63024.8	15.4691	15.056	15.2775	15.6671	15.5845	15.9436	15.2675	15.7317	-0.464211	0.0241146	0.724867
Q99757	TXN2	Thioredoxin, mitochondrial	107130	40012.1	39907.3	95558.6	43022.9	109230	16.709	15.2881	15.2844	16.5441	15.3928	16.737	15.7605	16.2246	-0.464138	0.269215	0.724904
Q13907	IDI1	Isopentenyl-diphosphate Delta-isomerase 1	515557	389328	336739	625971	459817	616353	18.9758	18.5706	18.3613	19.2557	18.8107	19.2334	18.6359	19.0999	-0.464056	0.0560758	0.724945
Q6FIF0	ZFAND6	AN1-type zinc finger protein 6	35704.5	46379	46052.9	43722.9	62824.4	72796.3	15.1238	15.5012	15.491	15.4161	15.939	16.1516	15.372	15.8356	-0.46357	0.0689169	0.72519
Q6IBS0	TWF2	Twinfilin-2	1.50751e+06	1.00372e+06	899888	1.54385e+06	1.25834e+06	1.83698e+06	20.5237	19.9369	19.7794	20.5581	20.2631	20.8089	20.08	20.5434	-0.46335	0.0892781	0.7253
P62195	PSMC5	26S proteasome regulatory subunit 8	1921596	1.02644e+06	1.53804e+06	1.87492e+06	1.8247e+06	2.32213e+06	20.8739	19.9692	20.5527	20.8384	20.7992	21.147	20.4653	20.9282	-0.462962	0.0835794	0.725495
Q9UDY8	MALT1	Mucosa-associated lymphoid tissue lymphoma translocation protein 1	153547	141161	145629	203159	185518	219244	17.2283	17.107	17.1519	17.6322	17.5012	17.7422	17.1624	17.6252	-0.462796	0.00289186	0.725579
Q9NZM4	BICRA	BRD4-interacting chromatin-remodeling complex-associated protein	7525.9	8639.64	6004.69	6950.28	NA	14593.4	12.8776	13.0768	12.5519	12.7629	NA	13.833	12.8354	13.2979	-0.462515	0.171794	0.72572
P63220	RPS21	40S ribosomal protein S21	4.09457e+06	3.32372e+06	3.22486e+06	5.55535e+06	3.9456e+06	5.23739e+06	21.9653	21.6644	21.6208	22.4054	21.9118	22.3204	21.7502	22.2126	-0.462408	0.0363333	0.725774
O76075	DFFB	DNA fragmentation factor subunit beta	137484	138442	158082	189520	226081	182976	17.0689	17.0789	17.2703	17.532	17.7865	17.4813	17.1394	17.5999	-0.46054	0.0108121	0.726714
Q9Y617	PSAT1	Phosphoserine aminotransferase	1.40926e+06	1490003	1.49672e+06	1.76917e+06	1.93156e+06	2.38991e+06	20.4265	20.5069	20.5134	20.7546	20.8813	21.1885	20.4823	20.9415	-0.459243	0.0198692	0.727368
Q8IU85	CAMK1D	Calcium/calmodulin-dependent protein kinase type 1D	23490.9	13161.8	NA	27416.3	NA	21298.4	14.5198	13.6841	NA	14.7427	NA	14.3785	14.1019	14.5606	-0.458662	0.210413	0.727661
Q96CW6	SLC7A6OS	Probable RNA polymerase II nuclear localization protein SLC7A6OS	148318	103078	107790	152168	145721	192418	17.1783	16.6534	16.7179	17.2153	17.1528	17.5539	16.8499	17.3073	-0.457489	0.0499014	0.728253
P78537	BLOC1S1	Biogenesis of lysosome-related organelles complex 1 subunit 1	266821	191808	143000	279498	230627	293322	18.0255	17.5493	17.1257	18.0925	17.8152	18.1621	17.5668	18.0233	-0.456445	0.0869456	0.72878
Q8WUX2	CHAC2	Glutathione-specific gamma-glutamylcyclotransferase 2	108356	94852	108008	131637	125012	173886	16.7254	16.5334	16.7208	17.0062	16.9317	17.4078	16.6599	17.1152	-0.455369	0.0335509	0.729323
P51397	DAP	Death-associated protein 1	140363	118330	129201	132986	189869	218984	17.0988	16.8525	16.9793	17.0209	17.5346	17.7405	16.9768	17.432	-0.45517	0.0600525	0.729424
Q13496	MTM1	Myotubularin	21537.9	31835.9	27400.1	38264.7	37772.7	33486.8	14.3946	14.9584	14.7419	15.2237	15.2051	15.0313	14.6983	15.1534	-0.455078	0.02287	0.729471
Q16595	FXN	Frataxin, mitochondrial	256823	179744	154824	285462	219878	293332	17.9704	17.4556	17.2403	18.1229	17.7463	18.1622	17.5554	18.0105	-0.455063	0.0737042	0.729478
Q9NQC8	IFT46	Intraflagellar transport protein 46 homolog	19065.5	13044	10052.6	18517.5	19754.7	17603.7	14.2187	13.6711	13.2953	14.1766	14.2699	14.1036	13.7284	14.1834	-0.45501	0.0842306	0.729505
Q7L1T6	CYB5R4	Cytochrome b5 reductase 4	69500.3	63906.1	56861.6	90826.8	75582.8	94750.9	16.0847	15.9637	15.7952	16.4708	16.2058	16.5319	15.9479	16.4028	-0.454963	0.013304	0.729529
O43294	TGFB1I1	Transforming growth factor beta-1-induced transcript 1 protein	234598	270102	275761	308525	338485	430898	17.8398	18.0431	18.0731	18.235	18.3687	18.717	17.9853	18.4402	-0.454904	0.0319476	0.729559
O75223	GGCT	Gamma-glutamylcyclotransferase	606150	446791	424065	675629	570122	767252	19.2093	18.7692	18.6939	19.3659	19.1209	19.5493	18.8908	19.3454	-0.454547	0.0457217	0.729739
Q9BQE9	BCL7B	B-cell CLL/lymphoma 7 protein family member B	76732.1	62049.7	77621.6	84999.5	105261	105948	16.2275	15.9211	16.2442	16.3752	16.6836	16.693	16.1309	16.5839	-0.452975	0.0177667	0.730535
P51649	ALDH5A1	Succinate-semialdehyde dehydrogenase, mitochondrial	49182.4	42870.1	42048.3	53334.4	61717.3	69070.7	15.5859	15.3877	15.3598	15.7028	15.9134	16.0758	15.4444	15.8973	-0.452886	0.0151612	0.73058
Q96H22	CENPN	Centromere protein N	70398.4	49530.9	40345.5	73095	57325.2	86097.6	16.1033	15.596	15.3001	16.1575	15.8069	16.3937	15.6665	16.1194	-0.452878	0.099234	0.730584
Q8NEZ2	VPS37A	Vacuolar protein sorting-associated protein 37A	91483.1	66057	49781.9	82008.1	88465.7	106317	16.4812	16.0114	15.6033	16.3235	16.4328	16.698	16.032	16.4848	-0.452783	0.0884843	0.730632
Q96B45	BORCS7	BLOC-1-related complex subunit 7	53022.9	38722.4	42913.6	61848.3	54483.2	67030.5	15.6943	15.2409	15.3891	15.9164	15.7335	16.0325	15.4415	15.8942	-0.452714	0.0219861	0.730667
P23434	GCSH	Glycine cleavage system H protein, mitochondrial	218795	174510	167453	240954	307793	220961	17.7392	17.413	17.3534	17.8784	18.2316	17.7534	17.5019	17.9545	-0.452622	0.0432058	0.730713
Q9BV36	MLPH	Melanophilin	126326	170763	164554	241774	185128	203268	16.9468	17.3816	17.3282	17.8833	17.4982	17.633	17.2189	17.6715	-0.452619	0.0304747	0.730715
Q9BQQ3	GORASP1	Golgi reassembly-stacking protein 1	56667.3	45662.3	45872.3	61276.2	61686.3	80308.1	15.7902	15.4787	15.4853	15.903	15.9127	16.2933	15.5848	16.0363	-0.451559	0.0323001	0.731252
Q6ZT12	UBR3	E3 ubiquitin-protein ligase UBR3	172074	258421	255881	280175	338619	306406	17.3927	17.9794	17.9651	18.096	18.3693	18.2251	17.7791	18.2301	-0.45107	0.0367453	0.7315
Q9Y570	PPME1	Protein phosphatase methylesterase 1	1.07849e+06	929922	859474	1326302	1.1572e+06	1433306	20.0406	19.8268	19.7131	20.339	20.1422	20.4509	19.8601	20.3107	-0.450558	0.0137434	0.73176
P10109	FDX1	Adrenodoxin, mitochondrial	363021	284244	348179	593504	291343	530133	18.4697	18.1168	18.4095	19.1789	18.1524	19.016	18.332	18.7824	-0.450439	0.107723	0.73182
Q96KC8	DNAJC1	DnaJ homolog subfamily C member 1	81942.2	165633	234296	598598	213924	63336.4	16.3223	17.3376	17.838	19.1912	17.7067	15.9507	17.166	17.6162	-0.450262	0.235746	0.73191
Q56NI9	ESCO2	N-acetyltransferase ESCO2	17802.7	24498.8	19995.1	24487	31749.3	28560.1	14.1198	14.5804	14.2874	14.5797	14.9544	14.8017	14.3292	14.7786	-0.449429	0.0299291	0.732333
Q9BW71	HIRIP3	HIRA-interacting protein 3	247402	183841	172459	277128	214929	334741	17.9165	17.4881	17.3959	18.0802	17.7135	18.3527	17.6002	18.0488	-0.448632	0.0746213	0.732737
Q96C36	PYCR2	Pyrroline-5-carboxylate reductase 2	631714	518834	442626	871779	564705	748077	19.2689	18.9849	18.7557	19.7336	19.1071	19.5128	19.0032	19.4512	-0.448005	0.0665019	0.733056
Q86UY8	NT5DC3	5'-nucleotidase domain-containing protein 3	592428	249096	782121	729923	610034	656227	19.1763	17.9263	19.577	19.4774	19.2185	19.3238	18.8932	19.3399	-0.446699	0.240308	0.73372
O75534	CSDE1	Cold shock domain-containing protein E1	1.44489e+06	1250363	1.21978e+06	1.75854e+06	1.53428e+06	2.06528e+06	20.4625	20.2539	20.2182	20.7459	20.5491	20.9779	20.3115	20.7577	-0.446116	0.0233957	0.734016
Q6ZWJ1	STXBP4	Syntaxin-binding protein 4	37013.8	26993.3	23032.8	35047.9	30824.6	53792.4	15.1758	14.7203	14.4914	15.097	14.9118	15.7151	14.7958	15.2413	-0.445485	0.127544	0.734338
Q96EN8	MOCOS	Molybdenum cofactor sulfurase	111817	111744	117497	144927	150038	170412	16.7708	16.7698	16.8423	17.145	17.195	17.3787	16.7943	17.2395	-0.445238	0.00332421	0.734463
Q8N4S0	CCDC82	Coiled-coil domain-containing protein 82	11575.1	12341.4	8199.96	16048	12403.8	14847.7	13.4987	13.5912	13.0014	13.9701	13.5985	13.8579	13.3638	13.8089	-0.445065	0.0442828	0.734551
Q9Y251	HPSE	Heparanase	71360.7	51488.7	42886.9	87638.1	57788.9	78460.1	16.1228	15.652	15.3882	16.4193	15.8185	16.2597	15.721	16.1658	-0.444797	0.0937488	0.734688
O15392	BIRC5	Baculoviral IAP repeat-containing protein 5	121854	93333.6	95943.6	127975	143912	149355	16.8948	16.5101	16.5499	16.9655	17.1348	17.1884	16.6516	17.0962	-0.444638	0.0150247	0.734769
Q9P2X3	IMPACT	Protein IMPACT	18919.5	6993.03	8640.94	10438.7	15444.4	17869.6	14.2076	12.7717	13.077	13.3496	13.9148	14.1252	13.3521	13.7966	-0.44447	0.258749	0.734854
Q9UJK0	TSR3	Ribosome biogenesis protein TSR3 homolog	29909.8	49534.7	62162	56636.8	68796.9	59522.5	14.8683	15.5962	15.9237	15.7895	16.0701	15.8611	15.4627	15.9069	-0.444142	0.112402	0.735021
Q6KB66	KRT80	Keratin, type II cytoskeletal 80	101262	82738.2	64060.6	127485	91281.4	116066	16.6277	16.3363	15.9671	16.96	16.478	16.8246	16.3104	16.7542	-0.443816	0.0644322	0.735188
Q9Y696	CLIC4	Chloride intracellular channel protein 4	1.80775e+06	1.45556e+06	1.06913e+06	2.15761e+06	1.50366e+06	2.17948e+06	20.7858	20.4731	20.028	21.041	20.5201	21.0556	20.429	20.8722	-0.443232	0.0887792	0.735485
Q9H116	GZF1	GDNF-inducible zinc finger protein 1	13749.1	28726.8	35361.9	NA	32715.2	NA	13.747	14.8101	15.1099	NA	14.9977	NA	14.5557	14.9977	-0.441986	#DIV/0!	0.736121
Q9NZL4	HSPBP1	Hsp70-binding protein 1	503510	578921	540891	652953	669363	903576	18.9417	19.143	19.045	19.3166	19.3524	19.7853	19.0432	19.4848	-0.441563	0.0373293	0.736336
Q96SY0	INTS14	Integrator complex subunit 14	118742	84510.5	60325.2	113531	102175	130489	16.8575	16.3668	15.8805	16.7927	16.6407	16.9936	16.3683	16.809	-0.440732	0.108787	0.736761
P33316	DUT	Deoxyuridine 5'-triphosphate nucleotidohydrolase, mitochondrial	3164590	2697677	2.80227e+06	3.91858e+06	3.38694e+06	4504736	21.5936	21.3633	21.4182	21.9019	21.6916	22.103	21.4583	21.8988	-0.440474	0.0204676	0.736892
Q8TA86	RP9	Retinitis pigmentosa 9 protein	139005	122425	65443.2	91587.3	154857	196049	17.0848	16.9015	15.998	16.4829	17.2406	17.5809	16.6614	17.1014	-0.440004	0.182063	0.737133
Q8NB37	GATD1	Glutamine amidotransferase-like class 1 domain-containing protein 1	467376	394033	291198	556214	459610	523708	18.8342	18.588	18.1516	19.0853	18.81	18.9984	18.5246	18.9646	-0.43997	0.0459831	0.73715
P49459	UBE2A	Ubiquitin-conjugating enzyme E2 A	733989	445800	450239	737370	556950	895214	19.4854	18.766	18.7803	19.492	19.0872	19.7719	19.0106	19.4504	-0.439774	0.121833	0.73725
P27658	COL8A1	Collagen alpha-1(VIII) chain	118451	103222	98055.9	125885	127551	186318	16.8539	16.6554	16.5813	16.9417	16.9607	17.5074	16.6969	17.1366	-0.439739	0.0633426	0.737268
E9PAV3;Q13765	NACA	Nascent polypeptide-associated complex subunit alpha, muscle-specific form;Nascent polypeptide-associated complex subunit alpha	2.8698e+06	1.82367e+06	1.97647e+06	2.74841e+06	2.59798e+06	3.61374e+06	21.4525	20.7984	20.9145	21.3902	21.309	21.7851	21.0551	21.4947	-0.439586	0.0841786	0.737346
O60220	TIMM8A	Mitochondrial import inner membrane translocase subunit Tim8 A	884638	676720	676656	941642	879127	1.21208e+06	19.7547	19.3682	19.3681	19.8448	19.7457	20.2091	19.497	19.9332	-0.436199	0.0492173	0.739079
Q8N5M4	TTC9C	Tetratricopeptide repeat protein 9C	524963	281688	270503	452771	363562	601848	19.0019	18.1037	18.0453	18.7884	18.4718	19.199	18.3836	18.8198	-0.436141	0.176507	0.739109
P17655	CAPN2	Calpain-2 catalytic subunit	2.48157e+06	1.89283e+06	1.71796e+06	2.60254e+06	2562687	2990045	21.2428	20.8521	20.7123	21.3115	21.2892	21.5117	20.9357	21.3708	-0.435084	0.0311878	0.739651
P07311	ACYP1	Acylphosphatase-1	278283	202428	179145	320036	251836	309064	18.0862	17.6271	17.4508	18.2879	17.9421	18.2375	17.7213	18.1558	-0.434512	0.0573326	0.739944
Q86SZ2	TRAPPC6B	Trafficking protein particle complex subunit 6B	179927	155847	136230	201747	200107	233239	17.4571	17.2498	17.0557	17.6222	17.6104	17.8314	17.2542	17.688	-0.433848	0.0153528	0.740285
P26022	PTX3	Pentraxin-related protein PTX3	75705.5	64219.4	65845.9	84266.6	91687.8	102116	16.2081	15.9707	16.0068	16.3627	16.4844	16.6399	16.0619	16.4957	-0.433776	0.00934174	0.740321
Q96AP0	ACD	Adrenocortical dysplasia protein homolog	27913.2	23281.2	19669.2	34033.8	25709.7	35889.3	14.7687	14.5069	14.2637	15.0547	14.65	15.1313	14.5131	14.9453	-0.432259	0.0519566	0.7411
O15541	RNF113A	RING finger protein 113A	204560	207358	222877	237205	270142	361834	17.6422	17.6618	17.7659	17.8558	18.0434	18.465	17.6899	18.1214	-0.431428	0.0535339	0.741528
Q8WYP5	AHCTF1	Protein ELYS	920668	1.29157e+06	972423	1.63158e+06	1.13832e+06	1.52682e+06	19.8123	20.3007	19.8912	20.6378	20.1185	20.5421	20.0014	20.4328	-0.431389	0.0611478	0.741547
P21926	CD9	CD9 antigen	538956	324036	285003	466280	487133	537131	19.0398	18.3058	18.1206	18.8308	18.894	19.0349	18.4887	18.9199	-0.431163	0.117395	0.741664
O00635	TRIM38	E3 ubiquitin-protein ligase TRIM38	44057.2	18722.5	46482.3	37887.5	47172.2	52544.6	15.4271	14.1925	15.5044	15.2094	15.5256	15.6813	15.0413	15.4721	-0.430789	0.196016	0.741856
Q06547	GABPB1	GA-binding protein subunit beta-1	42837.9	30541.2	32265.6	52071.9	34907	56868.1	15.3866	14.8985	14.9777	15.6682	15.0912	15.7953	15.0876	15.5183	-0.430667	0.086652	0.741919
Q9Y5B8	NME7	Nucleoside diphosphate kinase 7	317431	286725	276483	367507	398910	420270	18.2761	18.1293	18.0768	18.4874	18.6057	18.681	18.1607	18.5914	-0.430617	0.00327747	0.741944
Q99747	NAPG	Gamma-soluble NSF attachment protein	452213	417895	345231	542067	475499	619420	18.7866	18.6728	18.3972	19.0481	18.8591	19.2406	18.6189	19.0493	-0.430375	0.0272456	0.742069
P62241	RPS8	40S ribosomal protein S8	6199256	5552745	5.54605e+06	7932248	7.11694e+06	8.26223e+06	22.5637	22.4048	22.403	22.9193	22.7628	22.9781	22.4572	22.8867	-0.429587	0.00383063	0.742474
Q49AR2	C5orf22	UPF0489 protein C5orf22	96233.4	70891.4	73257.4	108954	88444.4	126658	16.5543	16.1133	16.1607	16.7334	16.4325	16.9506	16.2761	16.7055	-0.429388	0.055573	0.742576
P14373	TRIM27	Zinc finger protein RFP	124152	94666.7	94552	139512	121353	159965	16.9217	16.5306	16.5288	17.09	16.8888	17.2874	16.6604	17.0888	-0.428377	0.0368765	0.743098
Q9HCJ0	TNRC6C	Trinucleotide repeat-containing gene 6C protein	5939.72	2893.66	7157.36	9194.09	5040.21	6468.22	12.5362	11.4987	12.8052	13.1665	12.2993	12.6592	12.28	12.7083	-0.42828	0.211135	0.743147
O75794	CDC123	Cell division cycle protein 123 homolog	354324	313613	284950	420370	374071	490470	18.4347	18.2586	18.1203	18.6813	18.513	18.9038	18.2712	18.6994	-0.428124	0.0241283	0.743228
Q8WUH6	TMEM263	Transmembrane protein 263	487515	439398	379788	713943	430689	643793	18.8951	18.7452	18.5348	19.4455	18.7163	19.2962	18.725	19.1527	-0.427627	0.0756664	0.743484
Q15645	TRIP13	Pachytene checkpoint protein 2 homolog	246843	236178	216551	332766	270370	340989	17.9132	17.8495	17.7243	18.3441	18.0446	18.3794	17.829	18.256	-0.426996	0.0136748	0.743809
Q5T5X7	BEND3	BEN domain-containing protein 3	55471.7	64718.8	41961.2	66853.6	74852.4	73124.3	15.7595	15.9819	15.3568	16.0287	16.1918	16.1581	15.6994	16.1262	-0.426804	0.0335954	0.743908
Q5EBL8	PDZD11	PDZ domain-containing protein 11	147322	81862.4	79786.4	147912	98570.2	160037	17.1686	16.3209	16.2839	17.1744	16.5889	17.288	16.5911	17.0171	-0.425971	0.162976	0.744337
Q9Y2E5	MAN2B2	Epididymis-specific alpha-mannosidase	19309.5	17395.4	16181.1	23601.3	16545.8	33739.2	14.237	14.0864	13.982	14.5266	14.0142	15.0421	14.1018	14.5276	-0.42581	0.119839	0.74442
Q92546	RGP1	RAB6A-GEF complex partner protein 2	102564	92111.4	101221	119211	125450	154982	16.6462	16.4911	16.6271	16.8632	16.9368	17.2417	16.5881	17.0139	-0.425749	0.0198821	0.744452
Q9BQE5	APOL2	Apolipoprotein L2	46672.7	39476.5	29355.6	60529.2	43928.7	49295.5	15.5103	15.2687	14.8413	15.8853	15.4229	15.5892	15.2068	15.6325	-0.425681	0.0715543	0.744487
Q9NRP2	CMC2	COX assembly mitochondrial protein 2 homolog	346520	309255	302593	408664	461149	416053	18.4026	18.2384	18.207	18.6406	18.8149	18.6664	18.2827	18.7073	-0.424601	0.00346009	0.745045
Q5T0D9	TPRG1L	Tumor protein p63-regulated gene 1-like protein	37045.2	40506.2	32895.3	49451	43222.9	55812.2	15.177	15.3059	15.0056	15.5937	15.3995	15.7683	15.1628	15.5872	-0.424355	0.0202759	0.745172
O75494	SRSF10	Serine/arginine-rich splicing factor 10	1.04563e+06	730928	662396	1.09789e+06	884074	1.26009e+06	19.9959	19.4794	19.3373	20.0663	19.7538	20.2651	19.6042	20.0284	-0.424185	0.0853908	0.74526
Q9NQE9	HINT3	Histidine triad nucleotide-binding protein 3	78065	50315.8	44160.6	84555.8	63263.7	78272.5	16.2524	15.6187	15.4305	16.3676	15.9491	16.2562	15.7672	16.191	-0.42378	0.108505	0.745469
A4D2B0	MBLAC1	Metallo-beta-lactamase domain-containing protein 1	27160.4	12934.8	11172.1	23194	14795	27593	14.7292	13.659	13.4476	14.5015	13.8528	14.752	13.9453	14.3688	-0.423497	0.245543	0.745615
P29218	IMPA1	Inositol monophosphatase 1	1.12734e+06	888991	859869	1.23999e+06	1.11007e+06	1.50994e+06	20.1045	19.7618	19.7138	20.2419	20.0822	20.5261	19.86	20.2834	-0.423375	0.0433183	0.745678
Q06609	RAD51	DNA repair protein RAD51 homolog 1	54387.5	45364.4	43772	66084.1	58177.7	67748.9	15.731	15.4693	15.4177	16.012	15.8282	16.0479	15.5393	15.9627	-0.423374	0.0109154	0.745679
P62273	RPS29	40S ribosomal protein S29	863269	1.08334e+06	1.09922e+06	1369372	1.22797e+06	1.47308e+06	19.7194	20.0471	20.068	20.3851	20.2278	20.4904	19.9448	20.3678	-0.422927	0.0152536	0.74591
Q9UNX3	RPL26L1	60S ribosomal protein L26-like 1	193166	121382	77453.3	161417	134160	201801	17.5595	16.8892	16.241	17.3004	17.0336	17.6226	16.8966	17.3189	-0.422294	0.209516	0.746237
Q9C0F1	CEP44	Centrosomal protein of 44 kDa	144802	145114	142125	187601	191731	199797	17.1437	17.1468	17.1168	17.5173	17.5487	17.6082	17.1358	17.5581	-0.422285	9.4204e-05	0.746242
O14519;O75956	CDK2AP1;CDK2AP2	Cyclin-dependent kinase 2-associated protein 1;Cyclin-dependent kinase 2-associated protein 2	104027	56906.7	52991.8	100989	67880	110108	16.6666	15.7963	15.6935	16.6238	16.0507	16.7486	16.0521	16.4744	-0.422233	0.178234	0.746269
Q9BT73	PSMG3	Proteasome assembly chaperone 3	251676	247363	213801	331741	270068	357432	17.9412	17.9163	17.7059	18.3397	18.043	18.4473	17.8545	18.2767	-0.422194	0.0225868	0.746289
Q9C0K1	SLC39A8	Zinc transporter ZIP8	31245.2	20164	NA	31537.5	35555.9	33838.8	14.9313	14.2995	NA	14.9448	15.1178	15.0464	14.6154	15.0363	-0.420901	0.0842812	0.746958
P54198	HIRA	Protein HIRA	37250.4	44631.4	50142.2	47151	64535.7	65487.9	15.185	15.4458	15.6137	15.525	15.9778	15.9989	15.4148	15.8339	-0.41909	0.0495532	0.747896
O75170	PPP6R2	Serine/threonine-protein phosphatase 6 regulatory subunit 2	17505.2	12074.2	12671.1	17562.8	19440.4	18741.1	14.0955	13.5596	13.6293	14.1002	14.2468	14.1939	13.7615	14.1803	-0.418844	0.033656	0.748024
Q96DX5	ASB9	Ankyrin repeat and SOCS box protein 9	173342	107341	115711	182174	138712	202818	17.4033	16.7118	16.8202	17.475	17.0817	17.6298	16.9784	17.3955	-0.417082	0.102489	0.748938
Q969T7	NT5C3B	7-methylguanosine phosphate-specific 5'-nucleotidase	64477.4	48304.7	42892.4	68406.2	55853	83212.2	15.9765	15.5599	15.3884	16.0618	15.7693	16.3445	15.6416	16.0586	-0.416959	0.0832941	0.749002
O14879	IFIT3	Interferon-induced protein with tetratricopeptide repeats 3	301861	231607	204125	377963	281728	318861	18.2035	17.8213	17.6391	18.5279	18.1039	18.2826	17.888	18.3048	-0.416821	0.058846	0.749073
Q96QR8	PURB	Transcriptional activator protein Pur-beta	493176	439814	380346	576517	549475	618974	18.9117	18.7465	18.537	19.137	19.0677	19.2395	18.7317	19.1481	-0.416329	0.00996251	0.749329
Q12765	SCRN1	Secernin-1	966224	750485	653792	1.10373e+06	850877	1.19755e+06	19.882	19.5175	19.3185	20.074	19.6986	20.1917	19.5726	19.9881	-0.415421	0.0667851	0.749801
Q96EX3	WDR34	WD repeat-containing protein 34	46199.7	35950.6	35033.6	49214.8	47367.6	59129.1	15.4956	15.1337	15.0964	15.5868	15.5316	15.8516	15.2419	15.6567	-0.414741	0.0329706	0.750154
Q9Y3C8	UFC1	Ubiquitin-fold modifier-conjugating enzyme 1	386779	196692	160879	358545	206491	391125	18.5612	17.5856	17.2956	18.4518	17.6557	18.5773	17.8141	18.2283	-0.414149	0.23895	0.750462
P32929	CTH	Cystathionine gamma-lyase	304979	237272	248294	336069	326252	387610	18.2183	17.8562	17.9217	18.3584	18.3156	18.5642	17.9987	18.4128	-0.414018	0.0189576	0.75053
P53634	CTSC	Dipeptidyl peptidase 1	338912	223740	311844	343870	238289	682471	18.3706	17.7715	18.2505	18.3915	17.8624	19.3804	18.1308	18.5448	-0.413928	0.200327	0.750577
Q8WTS6	SETD7	Histone-lysine N-methyltransferase SETD7	283796	226929	232436	327884	287668	374872	18.1145	17.7919	17.8265	18.3228	18.134	18.516	17.9109	18.3243	-0.413353	0.0283091	0.750876
Q4V328	GRIPAP1	GRIP1-associated protein 1	2.7307e+06	2.26287e+06	1.97313e+06	2.77259e+06	2.50254e+06	4149984	21.3808	21.1097	20.9121	21.4028	21.255	21.9847	21.1342	21.5475	-0.413274	0.107203	0.750918
Q13015	MLLT11	Protein AF1q	139822	127196	142980	179415	167220	199729	17.0932	16.9567	17.1255	17.4529	17.3514	17.6077	17.0585	17.4707	-0.412212	0.00645861	0.75147
P49189	ALDH9A1	4-trimethylaminobutyraldehyde dehydrogenase	1.62702e+06	1.36316e+06	1.38707e+06	1.96796e+06	1.85233e+06	1.98759e+06	20.6338	20.3785	20.4036	20.9083	20.8209	20.9226	20.472	20.8839	-0.41195	0.00358808	0.751607
Q5TC12	ATPAF1	ATP synthase mitochondrial F1 complex assembly factor 1	158569	141513	131472	186744	169796	218998	17.2748	17.1106	17.0044	17.5107	17.3734	17.7406	17.1299	17.5416	-0.411659	0.0216968	0.751758
Q7L273	KCTD9	BTB/POZ domain-containing protein KCTD9	95085.3	97394.4	98228.2	126120	125471	134994	16.5369	16.5716	16.5838	16.9444	16.937	17.0425	16.5641	16.9747	-0.410546	0.000286666	0.752339
Q13137	CALCOCO2	Calcium-binding and coiled-coil domain-containing protein 2	210614	160575	110612	232635	176200	214021	17.6842	17.2929	16.7551	17.8277	17.4269	17.7074	17.2441	17.654	-0.409891	0.11542	0.75268
Q96GN5	CDCA7L	Cell division cycle-associated 7-like protein	56214.3	64490.6	66835.6	78943.3	82011.4	87746.9	15.7787	15.9768	16.0283	16.2685	16.3235	16.4211	15.9279	16.3377	-0.409782	0.00390957	0.752737
Q02224	CENPE	Centromere-associated protein E	36476	37079.3	49667.3	35048.2	67494.1	66526.8	15.1547	15.1783	15.6	15.0971	16.0425	16.0216	15.311	15.7204	-0.409393	0.127181	0.75294
Q9Y244	POMP	Proteasome maturation protein	109356	78206.7	68744.5	131053	81533	128755	16.7387	16.255	16.069	16.9998	16.3151	16.9743	16.3542	16.7631	-0.408843	0.117288	0.753227
O60671	RAD1	Cell cycle checkpoint protein RAD1	59998.6	42333.3	44309.9	61812.8	55276	77037.1	15.8726	15.3695	15.4353	15.9156	15.7544	16.2333	15.5592	15.9678	-0.408588	0.0685763	0.75336
Q9Y6X2	PIAS3	E3 SUMO-protein ligase PIAS3	27734.9	35536.5	57669.3	30761.5	60948.2	70823.3	14.7594	15.117	15.8155	14.9088	15.8953	16.1119	15.2306	15.6387	-0.408042	0.204104	0.753646
P37235	HPCAL1	Hippocalcin-like protein 1	4.03674e+06	3.70192e+06	3076654	5183355	4352151	4761061	21.9448	21.8198	21.5529	22.3055	22.0533	22.1829	21.7725	22.1805	-0.408024	0.017455	0.753655
Q9NVT9	ARMC1	Armadillo repeat-containing protein 1	213628	133459	120206	197062	175833	231020	17.7047	17.026	16.8751	17.5883	17.4238	17.8177	17.202	17.6099	-0.40796	0.121717	0.753688
P20073	ANXA7	Annexin A7	1.84994e+06	1.67745e+06	1.7275e+06	2.21297e+06	2172118	2601484	20.819	20.6778	20.7203	21.0775	21.0507	21.3109	20.739	21.1464	-0.407331	0.00840274	0.754017
Q06587	RING1	E3 ubiquitin-protein ligase RING1	229261	195421	206465	289264	225733	330415	17.8066	17.5762	17.6555	18.142	17.7843	18.3339	17.6795	18.0867	-0.40727	0.0448381	0.754049
Q9P2S5	WRAP73	WD repeat-containing protein WRAP73	39179.4	45576.8	42878.5	48419.9	56383	65380.1	15.2578	15.476	15.388	15.5633	15.783	15.9966	15.3739	15.781	-0.407021	0.0268361	0.754179
P20933	AGA	N(4)-(beta-N-acetylglucosaminyl)-L-asparaginase	34525.3	27362.3	28614.3	42181	27879.8	53584.3	15.0754	14.7399	14.8045	15.3643	14.7669	15.7095	14.8732	15.2803	-0.407015	0.113747	0.754182
Q16531	DDB1	DNA damage-binding protein 1	1.87969e+06	1.91695e+06	1.76127e+06	2.40473e+06	2.09861e+06	2924732	20.8421	20.8704	20.7482	21.1974	21.001	21.4799	20.8202	21.2261	-0.405895	0.032071	0.754768
Q9NQ48	LZTFL1	Leucine zipper transcription factor-like protein 1	155309	112896	101182	156692	132513	198675	17.2448	16.7846	16.6266	17.2576	17.0158	17.6	16.8853	17.2911	-0.405797	0.0972826	0.754819
O14610	GNGT2	Guanine nucleotide-binding protein G(I)/G(S)/G(O) subunit gamma-T2	33237.6	29954.4	26234.4	37761.7	42276.7	38033.4	15.0205	14.8705	14.6792	15.2046	15.3676	15.215	14.8567	15.2624	-0.405671	0.00934336	0.754885
Q9BRX9	WDR83	WD repeat domain-containing protein 83	63190.1	50680.2	50892.9	63329.1	71137	84073.2	15.9474	15.6291	15.6352	15.9506	16.1183	16.3594	15.7372	16.1428	-0.405509	0.0353596	0.75497
P39687	ANP32A	Acidic leucine-rich nuclear phosphoprotein 32 family member A	2696846	2.47745e+06	2.14378e+06	3221803	2.88497e+06	3.57757e+06	21.3628	21.2404	21.0317	21.6194	21.4601	21.7705	21.2117	21.6167	-0.405039	0.0185737	0.755216
Q96DE5	ANAPC16	Anaphase-promoting complex subunit 16	195616	121961	136680	219611	152165	226508	17.5777	16.8961	17.0604	17.7446	17.2153	17.7892	17.1781	17.583	-0.404971	0.107944	0.755252
Q9BYC8	MRPL32	39S ribosomal protein L32, mitochondrial	68601.6	36883.7	50151.1	41551.9	66223.9	106982	16.066	15.1707	15.614	15.3426	16.0151	16.707	15.6169	16.0216	-0.404684	0.202387	0.755402
Q9ULZ3	PYCARD	Apoptosis-associated speck-like protein containing a CARD	256571	206141	185683	343458	234898	282236	17.969	17.6533	17.5025	18.3898	17.8417	18.1065	17.7082	18.1127	-0.404415	0.0674391	0.755543
O95864	FADS2	Fatty acid desaturase 2	772442	806444	813423	1.01432e+06	1.05158e+06	1.10142e+06	19.5591	19.6212	19.6336	19.9521	20.0041	20.0709	19.6046	20.009	-0.404402	0.00039561	0.75555
Q9Y2W1	THRAP3	Thyroid hormone receptor-associated protein 3	935379	527870	387041	878722	535250	941780	19.8352	19.0098	18.5621	19.745	19.0299	19.845	19.1357	19.54	-0.404264	0.231013	0.755622
P46782	RPS5	40S ribosomal protein S5	2.5262e+06	5741551	6502861	4834885	7585931	5955418	21.2685	22.453	22.6326	22.2051	22.8549	22.5058	22.1181	22.5219	-0.403843	0.227899	0.755842
Q9P0R6	GSKIP	GSK3B-interacting protein	174680	122349	114740	184901	157302	195138	17.4144	16.9006	16.808	17.4964	17.2632	17.5741	17.041	17.4446	-0.403568	0.0647218	0.755986
Q16527	CSRP2	Cysteine and glycine-rich protein 2	150506	218158	204832	229647	250740	270222	17.1995	17.735	17.6441	17.8091	17.9358	18.0438	17.5262	17.9296	-0.403374	0.0339984	0.756088
O95817	BAG3	BAG family molecular chaperone regulator 3	670409	516459	457986	789148	639484	726511	19.3547	18.9783	18.8049	19.5899	19.2865	19.4706	19.046	19.449	-0.403062	0.0455538	0.756251
O95630	STAMBP	STAM-binding protein	413634	271158	245959	421861	337096	448331	18.658	18.0488	17.9081	18.6864	18.3628	18.7742	18.2049	18.6078	-0.402862	0.105796	0.756356
P83916	CBX1	Chromobox protein homolog 1	588761	297597	285549	534286	346891	623629	19.1673	18.183	18.1234	19.0273	18.4041	19.2503	18.4912	18.8939	-0.402667	0.218029	0.756458
Q9UPN9	TRIM33	E3 ubiquitin-protein ligase TRIM33	159708	174929	191128	201744	251289	243238	17.2851	17.4164	17.5442	17.6222	17.939	17.892	17.4152	17.8177	-0.4025	0.0166464	0.756546
P13995	MTHFD2	Bifunctional methylenetetrahydrofolate dehydrogenase/cyclohydrolase, mitochondrial	281644	263332	256624	328731	340295	392912	18.1035	18.0065	17.9693	18.3265	18.3764	18.5838	18.0264	18.4289	-0.402496	0.00737127	0.756548
A6NED2	RCCD1	RCC1 domain-containing protein 1	49143.4	41590.4	39621.2	58746.2	48496.9	65524.4	15.5847	15.344	15.274	15.8422	15.5656	15.9997	15.4009	15.8025	-0.401633	0.0346932	0.757001
P01023	A2M	Alpha-2-macroglobulin	436490	408048	262286	554578	416404	465681	18.7356	18.6384	18.0008	19.081	18.6676	18.829	18.4583	18.8592	-0.400963	0.0891447	0.757352
P51784	USP11	Ubiquitin carboxyl-terminal hydrolase 11	161892	136598	128488	192464	163900	206993	17.3047	17.0596	16.9713	17.5542	17.3225	17.6592	17.1118	17.512	-0.400126	0.0241174	0.757792
Q5QJ74	TBCEL	Tubulin-specific chaperone cofactor E-like protein	248551	230904	176907	318216	250307	292916	17.9232	17.8169	17.4326	18.2796	17.9333	18.1601	17.7243	18.1244	-0.40012	0.0399071	0.757795
Q9NZD8	SPG21	Maspardin	112136	113951	125141	130945	164135	170762	16.7749	16.7981	16.9332	16.9986	17.3245	17.3816	16.8354	17.2349	-0.39954	0.021082	0.7581
Q9ULV3	CIZ1	Cip1-interacting zinc finger protein	192423	139124	112678	165418	194723	214871	17.5539	17.086	16.7818	17.3358	17.5711	17.7131	17.1406	17.54	-0.399385	0.0940222	0.758182
Q9BWF3	RBM4	RNA-binding protein 4	369772	265290	248704	424002	309546	426456	18.4963	18.0172	17.9241	18.6937	18.2398	18.702	18.1459	18.5452	-0.399328	0.0818914	0.758211
Q14527	HLTF	Helicase-like transcription factor	62623	100843	129515	61058.6	186741	164480	15.9344	16.6217	16.9828	15.8979	17.5107	17.3276	16.513	16.912	-0.399079	0.20518	0.758342
Q13610	PWP1	Periodic tryptophan protein 1 homolog	1.50612e+06	940753	803769	1.43916e+06	1.09889e+06	1.65051e+06	20.5224	19.8435	19.6164	20.4568	20.0676	20.6545	19.9941	20.393	-0.398869	0.15439	0.758452
O43175	PHGDH	D-3-phosphoglycerate dehydrogenase	1643175	1369226	1299630	1.93764e+06	1.66924e+06	2.07171e+06	20.6481	20.3849	20.3097	20.8859	20.6708	20.9824	20.4476	20.8463	-0.398789	0.0224778	0.758495
O00762	UBE2C	Ubiquitin-conjugating enzyme E2 C	840008	634588	597460	881213	780018	1.06112e+06	19.68	19.2755	19.1885	19.7491	19.5731	20.0172	19.3813	19.7798	-0.398483	0.0619751	0.758656
Q13115	DUSP4	Dual specificity protein phosphatase 4	310045	271167	239773	392043	304830	386095	18.2421	18.0488	17.8713	18.5807	18.2176	18.5586	18.0541	18.4523	-0.398213	0.0328095	0.758797
Q9Y5J9	TIMM8B	Mitochondrial import inner membrane translocase subunit Tim8 B	449406	326488	329668	494280	383844	582760	18.7777	18.3167	18.3307	18.915	18.5502	19.1525	18.475	18.8726	-0.397561	0.0837411	0.759141
Q96C90	PPP1R14B	Protein phosphatase 1 regulatory subunit 14B	388253	500124	549461	587265	633201	655139	18.5666	18.9319	19.0677	19.1637	19.2723	19.3214	18.8554	19.2525	-0.397059	0.0238708	0.759405
Q14566	MCM6	DNA replication licensing factor MCM6	888825	793170	760655	1.02011e+06	936080	1.28109e+06	19.7615	19.5973	19.5369	19.9603	19.8363	20.2889	19.6319	20.0285	-0.396604	0.0375287	0.759644
P40261	NNMT	Nicotinamide N-methyltransferase	1.22347e+06	1.01076e+06	943143	1.42729e+06	1.13368e+06	1.64264e+06	20.2225	19.947	19.8471	20.4448	20.1126	20.6476	20.0056	20.4017	-0.396115	0.0572315	0.759902
Q8N4T8	CBR4	Carbonyl reductase family member 4	6142.52	12745.8	14693	14415.4	16542.1	10992.9	12.5846	13.6377	13.8428	13.8153	14.0139	13.4243	13.3551	13.7512	-0.39609	0.20612	0.759915
P62306	SNRPF	Small nuclear ribonucleoprotein F	920814	594268	561052	992989	705568	998128	19.8125	19.1808	19.0978	19.9214	19.4284	19.9289	19.3637	19.7596	-0.395877	0.120087	0.760027
P10599	TXN	Thioredoxin	10875980	6608547	8713252	11777284	9909315	12217665	23.3746	22.6559	23.0548	23.4895	23.2404	23.5425	23.0284	23.4241	-0.395666	0.0724276	0.760138
Q15370	ELOB	Elongin-B	1.39236e+06	1.28957e+06	1.19983e+06	1.71133e+06	1.43976e+06	1.98961e+06	20.4091	20.2985	20.1944	20.7067	20.4574	20.9241	20.3007	20.696	-0.395392	0.033563	0.760283
Q96C19	EFHD2	EF-hand domain-containing protein D2	1.12324e+06	1.32312e+06	1.17189e+06	1.7481e+06	1.31709e+06	1.72115e+06	20.0992	20.3355	20.1604	20.7374	20.3289	20.7149	20.1984	20.5937	-0.395354	0.0311734	0.760303
Q86VP1	TAX1BP1	Tax1-binding protein 1	84421.9	90654	61042.7	124117	106894	80059.3	16.3653	16.4681	15.8975	16.9213	16.7058	16.2888	16.2436	16.6386	-0.394998	0.0930435	0.760491
Q8IVD9	NUDCD3	NudC domain-containing protein 3	226731	127521	119330	237267	154328	214123	17.7906	16.9604	16.8646	17.8562	17.2356	17.7081	17.2052	17.6	-0.394759	0.179029	0.760617
O95478	NSA2	Ribosome biogenesis protein NSA2 homolog	656153	801014	818848	941023	1.01652e+06	1.02032e+06	19.3237	19.6115	19.6432	19.8439	19.9552	19.9606	19.5261	19.9199	-0.393764	0.00767593	0.761141
Q9UHR5	SAP30BP	SAP30-binding protein	467408	326670	319637	464611	416198	571816	18.8343	18.3175	18.2861	18.8257	18.6669	19.1252	18.4793	18.8726	-0.393299	0.0824435	0.761387
Q8WWV3	RTN4IP1	Reticulon-4-interacting protein 1, mitochondrial	68934.9	71534.9	66810.6	75366.6	92673.6	106860	16.0729	16.1264	16.0278	16.2016	16.4999	16.7054	16.0757	16.469	-0.393257	0.035304	0.761409
Q6VN20	RANBP10	Ran-binding protein 10	42571.9	28714.4	24497.7	39531	39297.7	43666.3	15.3776	14.8095	14.5804	15.2707	15.2622	15.4142	14.9225	15.3157	-0.39321	0.0948011	0.761434
Q13503	MED21	Mediator of RNA polymerase II transcription subunit 21	149703	105301	102510	164452	127147	174946	17.1917	16.6842	16.6454	17.3273	16.9561	17.4166	16.8404	17.2333	-0.392899	0.0798337	0.761598
Q9GZX9	TWSG1	Twisted gastrulation protein homolog 1	153633	118843	109126	181153	134776	184684	17.2291	16.8587	16.7356	17.4668	17.0402	17.4947	16.9412	17.3339	-0.39276	0.0659638	0.761671
Q9H074	PAIP1	Polyadenylate-binding protein-interacting protein 1	629018	590526	586489	793963	733278	846731	19.2627	19.1716	19.1617	19.5987	19.484	19.6915	19.1987	19.5914	-0.39271	0.00296786	0.761698
P55082	MFAP3	Microfibril-associated glycoprotein 3	14930.6	19385.1	14640.7	25861.2	26272.2	14088.7	13.866	14.2427	13.8377	14.6585	14.6813	13.7823	13.9821	14.374	-0.391887	0.124929	0.762132
P62310	LSM3	U6 snRNA-associated Sm-like protein LSm3	2.71284e+06	1923920	1.72646e+06	2852257	2.15571e+06	3.30157e+06	21.3714	20.8756	20.7194	21.4437	21.0397	21.6547	20.9888	21.3794	-0.390581	0.111141	0.762822
O94992	HEXIM1	Protein HEXIM1	669695	591082	563966	830249	679956	890559	19.3531	19.173	19.1052	19.6632	19.3751	19.7644	19.2105	19.6009	-0.390409	0.0260696	0.762913
Q9NY27	PPP4R2	Serine/threonine-protein phosphatase 4 regulatory subunit 2	352543	309754	282307	406559	361644	471924	18.4274	18.2408	18.1069	18.6331	18.4642	18.8482	18.2584	18.6485	-0.390133	0.0302319	0.763059
Q99417	MYCBP	c-Myc-binding protein	654013	513115	470484	774376	582302	787551	19.319	18.9689	18.8438	19.5627	19.1514	19.587	19.0439	19.4337	-0.389809	0.0612492	0.763231
Q14691	GINS1	DNA replication complex GINS protein PSF1	116928	122817	130704	159946	157331	167719	16.8353	16.9061	16.9959	17.2872	17.2634	17.3557	16.9125	17.3021	-0.389667	0.000829525	0.763306
P04179	SOD2	Superoxide dismutase [Mn], mitochondrial	449346	330114	308225	521384	379113	519487	18.7775	18.3326	18.2336	18.992	18.5323	18.9867	18.4479	18.837	-0.389096	0.0801775	0.763608
Q9NRX4	PHPT1	14 kDa phosphohistidine phosphatase	187801	122567	118728	190258	149340	215941	17.5188	16.9032	16.8573	17.5376	17.1882	17.7203	17.0931	17.482	-0.388919	0.114032	0.763702
P61925	PKIA	cAMP-dependent protein kinase inhibitor alpha	27361.4	17851.1	19983.3	28926.8	22131.8	34013.2	14.7399	14.1237	14.2865	14.8201	14.4338	15.0538	14.3834	14.7693	-0.38589	0.106985	0.765307
P62861	FAU	40S ribosomal protein S30	2689478	2.98387e+06	3.37145e+06	3497537	4.26114e+06	4.04697e+06	21.3589	21.5088	21.6849	21.7379	22.0228	21.9484	21.5175	21.903	-0.385515	0.0189107	0.765506
Q9UHL4	DPP7	Dipeptidyl peptidase 2	4579.64	6524.71	8501.57	7047.8	5786	13867.6	12.161	12.6717	13.0535	12.783	12.4984	13.7594	12.6287	13.0136	-0.384836	0.219406	0.765866
Q8IW35	CEP97	Centrosomal protein of 97 kDa	130929	122880	108030	153669	149435	168406	16.9984	16.9069	16.7211	17.2295	17.1892	17.3616	16.8755	17.2601	-0.384604	0.00719836	0.765989
Q9H2D6	TRIOBP	TRIO and F-actin-binding protein	157670	128924	110385	186801	147285	181285	17.2665	16.9762	16.7522	17.5111	17.1682	17.4679	16.9983	17.3824	-0.384133	0.04986	0.766239
Q8IV50	LYSMD2	LysM and putative peptidoglycan-binding domain-containing protein 2	101740	75281.1	77459.3	108703	98345.1	123312	16.6345	16.2	16.2412	16.73	16.5856	16.912	16.3586	16.7425	-0.383955	0.0429534	0.766334
P62857	RPS28	40S ribosomal protein S28	3.81774e+06	3.49148e+06	3.4349e+06	4.40783e+06	4.89982e+06	4.70324e+06	21.8643	21.7354	21.7118	22.0716	22.2243	22.1652	21.7705	22.1537	-0.383209	0.00213282	0.76673
Q9Y333	LSM2	U6 snRNA-associated Sm-like protein LSm2	927792	684756	597846	1.08705e+06	783766	988086	19.8234	19.3852	19.1894	20.052	19.5801	19.9143	19.466	19.8488	-0.382746	0.0898718	0.766976
O95758	PTBP3	Polypyrimidine tract-binding protein 3	191609	319431	319737	315072	379710	362537	17.5478	18.2851	18.2865	18.2653	18.5345	18.4678	18.0398	18.4225	-0.382719	0.0910865	0.766991
Q9BTT0	ANP32E	Acidic leucine-rich nuclear phosphoprotein 32 family member E	1.35226e+06	1.22874e+06	1.11433e+06	1.59236e+06	1.37066e+06	1.87939e+06	20.3669	20.2287	20.0877	20.6027	20.3864	20.8418	20.2278	20.6103	-0.382526	0.0391286	0.767093
A7E2V4	ZSWIM8	Zinc finger SWIM domain-containing protein 8	21401.7	32743.1	33189.9	48812.6	36185.6	29135.9	14.3854	14.9989	15.0185	15.575	15.1431	14.8305	14.8009	15.1829	-0.381937	0.133396	0.767407
P62995	TRA2B	Transformer-2 protein homolog beta	880109	646110	607091	993509	741485	1.03608e+06	19.7473	19.3014	19.2116	19.9222	19.5001	19.9827	19.4201	19.8016	-0.381546	0.0825979	0.767614
P54802	NAGLU	Alpha-N-acetylglucosaminidase	41452.5	33384.5	35337.5	48775.3	39092.7	56647.4	15.3392	15.0269	15.1089	15.5739	15.2546	15.7897	15.1583	15.5394	-0.381075	0.0558618	0.767865
Q6P1X6	C8orf82	UPF0598 protein C8orf82	347297	363453	334287	455624	431343	473528	18.4058	18.4714	18.3507	18.7975	18.7185	18.8531	18.4093	18.7897	-0.380368	0.00105041	0.768242
P36639	NUDT1	7,8-dihydro-8-oxoguanine triphosphatase	260376	179388	186279	267396	232547	308535	17.9902	17.4527	17.5071	18.0286	17.8272	18.2351	17.65	18.0303	-0.380263	0.0739873	0.768297
Q9NRG1	PRTFDC1	Phosphoribosyltransferase domain-containing protein 1	137130	85416.5	100408	129623	122000	163706	17.0652	16.3822	16.6155	16.984	16.8965	17.3208	16.6876	17.0671	-0.379435	0.0993343	0.768738
Q92820	GGH	Gamma-glutamyl hydrolase	89751.6	86055.4	117903	116089	99814.1	172968	16.4537	16.393	16.8472	16.8249	16.607	17.4001	16.5646	16.944	-0.379364	0.131306	0.768776
P09496	CLTA	Clathrin light chain A	2.0211e+06	1.46958e+06	1.27888e+06	2.29301e+06	1628740	2.23525e+06	20.9467	20.487	20.2864	21.1288	20.6353	21.092	20.5734	20.952	-0.378668	0.103612	0.769147
Q9NY93	DDX56	Probable ATP-dependent RNA helicase DDX56	388020	444317	432698	498279	589584	557772	18.5658	18.7612	18.723	18.9266	19.1693	19.0893	18.6833	19.0617	-0.378416	0.00812558	0.769282
P62266	RPS23	40S ribosomal protein S23	2.93615e+06	2939891	2.92318e+06	3644831	3654114	4.15669e+06	21.4855	21.4873	21.4791	21.7974	21.8011	21.987	21.484	21.8618	-0.377861	0.00318255	0.769578
Q8ND25	ZNRF1	E3 ubiquitin-protein ligase ZNRF1	38253.2	34857.8	38044.4	44253.8	58609.8	42887.7	15.2233	15.0892	15.2154	15.4335	15.8389	15.3883	15.176	15.5535	-0.377587	0.0442876	0.769724
Q86WR7	PROSER2	Proline and serine-rich protein 2	228574	236227	231007	286188	271364	352131	17.8023	17.8498	17.8176	18.1266	18.0499	18.4258	17.8232	18.2007	-0.377509	0.0229614	0.769765
Q2TAZ0	ATG2A	Autophagy-related protein 2 homolog A	152847	180678	171335	192058	247448	218267	17.2217	17.4631	17.3865	17.5512	17.9168	17.7357	17.3571	17.7346	-0.377477	0.0235038	0.769782
P31040	SDHA	Succinate dehydrogenase [ubiquinone] flavoprotein subunit, mitochondrial	1.09462e+06	1.00044e+06	712388	1.21192e+06	1.10891e+06	1.27245e+06	20.062	19.9322	19.4423	20.2089	20.0807	20.2792	19.8122	20.1896	-0.377419	0.0515837	0.769814
Q86V97	KBTBD6	Kelch repeat and BTB domain-containing protein 6	15879.4	21067.3	18792.1	22011.1	25812.7	24247.5	13.9549	14.3627	14.1978	14.4259	14.6558	14.5656	14.1718	14.5491	-0.37729	0.0215749	0.769883
P06753	TPM3	Tropomyosin alpha-3 chain	2.64318e+06	1.98881e+06	1.73841e+06	2.92151e+06	2.12184e+06	3.23011e+06	21.3338	20.9235	20.7293	21.4783	21.0169	21.6232	20.9955	21.3728	-0.377226	0.105515	0.769917
Q13330	MTA1	Metastasis-associated protein MTA1	363814	325049	317485	416371	437852	450026	18.4728	18.3103	18.2763	18.6675	18.7401	18.7796	18.3532	18.7291	-0.375924	0.00232966	0.770612
Q6GMV3	PTRHD1	Putative peptidyl-tRNA hydrolase PTRHD1	657656	526540	459554	755618	615192	748061	19.327	19.0062	18.8099	19.5273	19.2307	19.5128	19.0477	19.4236	-0.375912	0.0494044	0.770618
O95777	LSM8	U6 snRNA-associated Sm-like protein LSm8	1.16238e+06	751359	675787	1.20995e+06	878560	1.21145e+06	20.1487	19.5191	19.3662	20.2065	19.7448	20.2083	19.678	20.0532	-0.375201	0.137477	0.770998
P78540	ARG2	Arginase-2, mitochondrial	227809	182684	186424	252121	240843	278174	17.7975	17.479	17.5082	17.9438	17.8777	18.0856	17.5949	17.969	-0.374142	0.0165959	0.771564
Q9UK73	FEM1B	Protein fem-1 homolog B	55833.7	48332.9	54717.4	52352.9	69994.1	87503.3	15.7688	15.5607	15.7397	15.676	16.0949	16.4171	15.6898	16.0627	-0.3729	0.0890541	0.772228
Q9NWQ9	C14orf119	Uncharacterized protein C14orf119	95556	69217.3	68428	109891	77463.2	115436	16.5441	16.0788	16.0623	16.7457	16.2412	16.8167	16.2284	16.6012	-0.372821	0.0963203	0.772271
O60493	SNX3	Sorting nexin-3	1.36107e+06	1.167e+06	990202	1.57021e+06	1.38758e+06	1.56686e+06	20.3763	20.1544	19.9174	20.5825	20.4041	20.5794	20.1493	20.522	-0.372685	0.0262478	0.772344
O60507	TPST1	Protein-tyrosine sulfotransferase 1	265833	495167	381380	479604	500365	453481	18.0202	18.9176	18.5409	18.8715	18.9326	18.7907	18.4929	18.8649	-0.372067	0.112211	0.772675
Q99622	C12orf57	Protein C10	420993	291252	257695	472888	322173	449517	18.6834	18.1519	17.9753	18.8511	18.2975	18.778	18.2702	18.6422	-0.371995	0.125758	0.772713
Q8IYR2	SMYD4	SET and MYND domain-containing protein 4	47611.4	41374.5	28330.9	49183.4	48548.3	50642.1	15.539	15.3365	14.7901	15.5859	15.5671	15.628	15.2219	15.5937	-0.371836	0.0721251	0.772799
Q92615	LARP4B	La-related protein 4B	881719	1.0254e+06	1.14276e+06	1.16557e+06	1.51062e+06	1.27103e+06	19.75	19.9678	20.1241	20.1526	20.5267	20.2776	19.9473	20.319	-0.371689	0.0390037	0.772877
Q9BZX2	UCK2	Uridine-cytidine kinase 2	861797	668480	662690	944073	785690	1.11472e+06	19.717	19.3505	19.338	19.8485	19.5836	20.0883	19.4685	19.8401	-0.371634	0.0664356	0.772907
P16949	STMN1	Stathmin	7.11219e+06	5.25984e+06	4.50969e+06	7.89522e+06	5385369	8589848	22.7619	22.3266	22.1046	22.9125	22.3606	23.0342	22.3977	22.7691	-0.371439	0.125999	0.773011
Q7Z3T8	ZFYVE16	Zinc finger FYVE domain-containing protein 16	119183	108097	94143.3	142055	127457	144982	16.8628	16.722	16.5226	17.1161	16.9597	17.1455	16.7025	17.0738	-0.3713	0.0132792	0.773085
O75323	NIPSNAP2	Protein NipSnap homolog 2	264082	252221	326528	333795	365959	385117	18.0106	17.9443	18.3168	18.3486	18.4813	18.5549	18.0906	18.4616	-0.371021	0.0212901	0.773235
Q96BZ9	TBC1D20	TBC1 domain family member 20	10000.2	16878.2	24315.1	12630.4	20822.9	33736.4	13.2877	14.0429	14.5696	13.6246	14.3459	15.042	13.9667	14.3375	-0.370779	0.255643	0.773365
O14521	SDHD	Succinate dehydrogenase [ubiquinone] cytochrome b small subunit, mitochondrial	57820.6	30699.6	20860.8	26441.8	57627.4	52487.2	15.8193	14.9059	14.3485	14.6905	15.8145	15.6797	15.0246	15.3949	-0.370317	0.285213	0.773613
Q16619	CTF1	Cardiotrophin-1	30091.9	26635.7	NA	29320.7	36945.2	45237.4	14.8771	14.7011	NA	14.8396	15.1731	15.4652	14.7891	15.1593	-0.370237	0.121469	0.773655
P57081	WDR4	tRNA (guanine-N(7)-)-methyltransferase non-catalytic subunit WDR4	8527.57	6161.55	5672.09	7516.9	6624.58	12908	13.0579	12.5891	12.4697	12.8759	12.6936	13.656	12.7056	13.0752	-0.369617	0.179331	0.773988
P33121	ACSL1	Long-chain-fatty-acid--CoA ligase 1	90713.8	95124.5	88582.9	103348	119468	133429	16.469	16.5375	16.4347	16.6572	16.8663	17.0257	16.4804	16.8497	-0.369274	0.0187581	0.774172
Q8N3Y1	FBXW8	F-box/WD repeat-containing protein 8	86059.5	74595.1	59879.2	93287.6	80544.5	110221	16.393	16.1868	15.8698	16.5094	16.2975	16.75	16.1499	16.519	-0.369111	0.0691661	0.774259
Q13501	SQSTM1	Sequestosome-1	1.11865e+06	944498	783583	1.33676e+06	1.19154e+06	1.11798e+06	20.0933	19.8492	19.5797	20.3503	20.1844	20.0925	19.8407	20.2091	-0.368309	0.0417216	0.77469
Q03013	GSTM4	Glutathione S-transferase Mu 4	44570.7	55342.7	48640.3	60102.9	61443	69873.2	15.4438	15.7561	15.5699	15.8751	15.907	16.0925	15.5899	15.9582	-0.368261	0.0155443	0.774716
Q9H4I2	ZHX3	Zinc fingers and homeoboxes protein 3	106013	94573.9	50070.9	176133	67236.1	91060.1	16.6939	16.5292	15.6117	17.4263	16.0369	16.4745	16.2782	16.6459	-0.36769	0.247287	0.775023
Q9NWT1	PAK1IP1	p21-activated protein kinase-interacting protein 1	89372.4	217681	264092	175779	246831	253858	16.4475	17.7319	18.0107	17.4234	17.9132	17.9537	17.3967	17.7634	-0.366718	0.288497	0.775545
Q8TBB5	KLHDC4	Kelch domain-containing protein 4	20882.6	28461.1	33248.4	25871.2	42766.7	38256.9	14.35	14.7967	15.021	14.6591	15.3842	15.2234	14.7226	15.0889	-0.366327	0.130783	0.775755
Q9UEE5	STK17A	Serine/threonine-protein kinase 17A	44660.8	42265.3	43198.3	46749.2	57141.1	65339.2	15.4467	15.3672	15.3987	15.5127	15.8022	15.9957	15.4042	15.7702	-0.365987	0.0370471	0.775938
Q92870	APBB2	Amyloid-beta A4 precursor protein-binding family B member 2	86516.5	80282.8	65906.5	105431	91235.4	101854	16.4007	16.2928	16.0081	16.6859	16.4773	16.6361	16.2339	16.5998	-0.36592	0.0210435	0.775974
Q9NRG4	SMYD2	N-lysine methyltransferase SMYD2	101158	72413.5	64122	108391	75764.3	122399	16.6263	16.144	15.9685	16.7259	16.2092	16.9012	16.2463	16.6121	-0.365864	0.133347	0.776004
O15304	SIVA1	Apoptosis regulatory protein Siva	46213	36399.9	37858.7	53032.4	41840.2	61372.6	15.496	15.1516	15.2083	15.6946	15.3526	15.9053	15.2853	15.6508	-0.365501	0.0686693	0.7762
Q8N4X5	AFAP1L2	Actin filament-associated protein 1-like 2	154977	124910	107324	186891	143708	165348	17.2417	16.9305	16.7116	17.5118	17.1328	17.3351	16.9613	17.3266	-0.365308	0.0621688	0.776303
Q9H773	DCTPP1	dCTP pyrophosphatase 1	684309	549845	548997	759364	640638	907394	19.3843	19.0687	19.0664	19.5344	19.2891	19.7914	19.1731	19.5383	-0.365186	0.0610042	0.776369
Q5T1A1	DCST2	DC-STAMP domain-containing protein 2	3171400	2622737	2.53854e+06	3.50701e+06	NA	3.61389e+06	21.5967	21.3226	21.2756	21.7418	NA	21.7851	21.3983	21.7635	-0.365166	0.0283784	0.77638
O75385	ULK1	Serine/threonine-protein kinase ULK1	191228	194899	79341.5	205219	203075	151420	17.5449	17.5724	16.2758	17.6468	17.6317	17.2082	17.131	17.4956	-0.36452	0.247068	0.776727
Q7RTP0	NIPA1	Magnesium transporter NIPA1	72822.4	97446.4	147855	155392	134973	106720	16.1521	16.5723	17.1738	17.2456	17.0423	16.7035	16.6327	16.9971	-0.364367	0.186013	0.77681
P63104	YWHAZ	14-3-3 protein zeta/delta	18344380	14117814	12883049	20032052	16897546	21017846	24.1288	23.751	23.619	24.2558	24.0103	24.3251	23.8329	24.1971	-0.364137	0.056031	0.776934
Q99766	ATP5S	ATP synthase subunit s, mitochondrial	53962.9	77057.2	50120.7	74870.8	72997.4	81245.4	15.7197	16.2336	15.6131	16.1921	16.1556	16.31	15.8555	16.2192	-0.363743	0.0712376	0.777146
Q9UJY5	GGA1	ADP-ribosylation factor-binding protein GGA1	95154.4	101608	98271.2	108643	134805	138148	16.538	16.6327	16.5845	16.7292	17.0405	17.0759	16.585	16.9485	-0.36349	0.019327	0.777282
O43164	PJA2	E3 ubiquitin-protein ligase Praja-2	18073.7	16633.9	12643.3	29905.3	13239.3	20437.1	14.1416	14.0218	13.6261	14.8681	13.6925	14.3189	13.9298	14.2932	-0.363345	0.173944	0.77736
P52434	POLR2H	DNA-directed RNA polymerases I, II, and III subunit RPABC3	665355	337389	459656	763447	389979	737568	19.3438	18.3641	18.8102	19.5422	18.573	19.4924	18.8393	19.2025	-0.363203	0.202763	0.777437
O75439	PMPCB	Mitochondrial-processing peptidase subunit beta	429912	356230	329155	475361	427032	528371	18.7137	18.4424	18.3284	18.8587	18.704	19.0112	18.4948	18.8579	-0.3631	0.0332203	0.777492
P20700	LMNB1	Lamin-B1	2.63398e+06	2181911	2.05951e+06	3.01206e+06	2.67739e+06	3.12177e+06	21.3288	21.0572	20.9739	21.5223	21.3524	21.5739	21.1199	21.4829	-0.362937	0.0213294	0.77758
Q8WVJ2	NUDCD2	NudC domain-containing protein 2	1560313	914663	815698	1.58629e+06	996918	1.56359e+06	20.5734	19.8029	19.6377	20.5972	19.9271	20.5764	20.0047	20.3669	-0.362273	0.199642	0.777938
Q96EQ0	SGTB	Small glutamine-rich tetratricopeptide repeat-containing protein beta	137429	109548	107419	155399	121729	181366	17.0683	16.7412	16.7129	17.2456	16.8933	17.4685	16.8408	17.2025	-0.361687	0.0771733	0.778254
Q15185	PTGES3	Prostaglandin E synthase 3	4.87331e+06	3314294	3258994	5080286	3859754	5.69191e+06	22.2165	21.6603	21.636	22.2765	21.8801	22.4405	21.8376	22.199	-0.361434	0.116174	0.778391
Q9P2K3	RCOR3	REST corepressor 3	499034	337043	402771	617578	388257	598880	18.9288	18.3626	18.6196	19.2363	18.5667	19.1919	18.637	18.9983	-0.36129	0.117431	0.778468
Q92696	RABGGTA	Geranylgeranyl transferase type-2 subunit alpha	343441	311270	284823	380356	357889	474031	18.3897	18.2478	18.1197	18.537	18.4492	18.8546	18.2524	18.6136	-0.361184	0.0411246	0.778525
A2RUC4	TYW5	tRNA wybutosine-synthesizing protein 5	31045.4	24478.2	23717.2	32780.9	35185.2	33085.6	14.9221	14.5792	14.5336	15.0006	15.1027	15.0139	14.6783	15.0391	-0.360738	0.0205253	0.778766
Q92871	PMM1	Phosphomannomutase 1	72098.7	49643.5	68306.9	75382.3	82737.6	82953.9	16.1377	15.5993	16.0597	16.2019	16.3363	16.34	15.9322	16.2927	-0.36049	0.0411545	0.7789
O43813	LANCL1	LanC-like protein 1	854867	751070	763874	1.022e+06	955742	1061988	19.7053	19.5186	19.543	19.963	19.8663	20.0183	19.589	19.9492	-0.360219	0.00385494	0.779046
O14508	SOCS2	Suppressor of cytokine signaling 2	29689.3	28283.8	21149	36201.1	28756.7	36074.7	14.8577	14.7877	14.3683	15.1437	14.8116	15.1387	14.6712	15.0314	-0.360136	0.0566104	0.779091
P05386	RPLP1	60S acidic ribosomal protein P1	10895769	7246147	7.78204e+06	12138537	9013223	11851002	23.3773	22.7888	22.8917	23.5331	23.1036	23.4985	23.0193	23.3784	-0.359148	0.0969395	0.779625
Q8NEZ5	FBXO22	F-box only protein 22	168499	192157	190143	206625	244271	257277	17.3624	17.5519	17.5367	17.6567	17.8981	17.973	17.4837	17.8426	-0.358903	0.0182689	0.779757
Q9UEE9	CFDP1	Craniofacial development protein 1	234846	183832	163482	250666	210979	281449	17.8414	17.488	17.3188	17.9354	17.6867	18.1025	17.5494	17.9082	-0.358837	0.0712443	0.779793
Q9Y4H4	GPSM3	G-protein-signaling modulator 3	482403	417242	385601	599572	439607	620998	18.8799	18.6705	18.5567	19.1936	18.7459	19.2442	18.7024	19.0612	-0.358836	0.0611344	0.779794
Q15291	RBBP5	Retinoblastoma-binding protein 5	384782	304187	358199	372109	440774	538851	18.5537	18.2146	18.4504	18.5054	18.7497	19.0395	18.4062	18.7649	-0.35863	0.066318	0.779905
Q9NRL3	STRN4	Striatin-4	313846	262568	242044	373182	290967	387079	18.2597	18.0023	17.8849	18.5095	18.1505	18.5623	18.049	18.4074	-0.358448	0.0513865	0.780003
Q9UHY7	ENOPH1	Enolase-phosphatase E1	952032	808266	709162	1.17624e+06	827729	1.18047e+06	19.8607	19.6245	19.4358	20.1658	19.6588	20.1709	19.6403	19.9985	-0.358203	0.0778727	0.780136
Q8NI22	MCFD2	Multiple coagulation factor deficiency protein 2	159354	145157	117219	203414	153618	182690	17.2819	17.1473	16.8388	17.6341	17.229	17.479	17.0893	17.4474	-0.358037	0.0537454	0.780226
Q9Y296	TRAPPC4	Trafficking protein particle complex subunit 4	462865	379988	367998	533873	429332	594518	18.8202	18.5356	18.4893	19.0261	18.7117	19.1814	18.6151	18.9731	-0.358022	0.0555621	0.780233
P62937	PPIA	Peptidyl-prolyl cis-trans isomerase A	14957937	11065197	10597786	16243348	13164358	17263346	23.8344	23.3995	23.3373	23.9533	23.6501	24.0412	23.5237	23.8816	-0.357832	0.072327	0.780337
P61981	YWHAG	14-3-3 protein gamma	2195422	1.86951e+06	1.74058e+06	2.56294e+06	2.1318e+06	2.75167e+06	21.0661	20.8342	20.7311	21.2894	21.0236	21.3919	20.8771	21.235	-0.357819	0.0372068	0.780344
Q9H204	MED28	Mediator of RNA polymerase II transcription subunit 28	33022.9	26974.8	28840.7	37726.5	34444.3	41566.5	15.0112	14.7193	14.8158	15.2033	15.072	15.3431	14.8488	15.2061	-0.357359	0.0191227	0.780592
Q15025	TNIP1	TNFAIP3-interacting protein 1	106013	107939	90751.6	136209	131238	122082	16.6939	16.7199	16.4696	17.0555	17.0018	16.8975	16.6278	16.9849	-0.357136	0.00719602	0.780713
Q9UHN1	POLG2	DNA polymerase subunit gamma-2, mitochondrial	993584	877931	771960	1.1487e+06	1.01895e+06	1.20899e+06	19.9223	19.7437	19.5582	20.1316	19.9587	20.2054	19.7414	20.0985	-0.357133	0.0226812	0.780715
Q13753	LAMC2	Laminin subunit gamma-2	64283.2	54858.6	49095.8	54689.5	78191.3	85079.2	15.9722	15.7434	15.5833	15.739	16.2547	16.3765	15.7663	16.1234	-0.357106	0.0899036	0.780729
P16083	NQO2	Ribosyldihydronicotinamide dehydrogenase [quinone]	306148	217812	192207	325343	251682	328862	18.2239	17.7327	17.5523	18.3116	17.9412	18.3271	17.8363	18.1933	-0.357023	0.106407	0.780774
A5PLN9	TRAPPC13	Trafficking protein particle complex subunit 13	83205.6	82074.3	72043.3	101701	87603.8	115970	16.3444	16.3246	16.1366	16.634	16.4187	16.8234	16.2685	16.6254	-0.356823	0.0320533	0.780882
P61962	DCAF7	DDB1- and CUL4-associated factor 7	368021	291717	269568	424505	341093	419329	18.4894	18.1542	18.0403	18.6954	18.3798	18.6777	18.228	18.5843	-0.35634	0.0507418	0.781144
Q58FF7	HSP90AB3P	Putative heat shock protein HSP 90-beta-3	2.21408e+06	2.08686e+06	1.80909e+06	2.38249e+06	1.64999e+06	4.45751e+06	21.0783	20.9929	20.7868	21.184	20.654	22.0878	20.9527	21.3086	-0.355953	0.201555	0.781353
O95721	SNAP29	Synaptosomal-associated protein 29	482609	396484	370410	560425	449218	589996	18.8805	18.5969	18.4988	19.0962	18.7771	19.1703	18.6587	19.0145	-0.355801	0.0497726	0.781436
Q06546	GABPA	GA-binding protein alpha chain	195998	170033	167834	209182	194046	288372	17.5805	17.3755	17.3567	17.6744	17.566	18.1376	17.4375	17.7927	-0.355133	0.0805142	0.781797
Q16576	RBBP7	Histone-binding protein RBBP7	3.71589e+06	2814170	2.51367e+06	4.0855e+06	3.13946e+06	4.28847e+06	21.8253	21.4243	21.2614	21.9621	21.5821	22.032	21.5036	21.8587	-0.355091	0.0894749	0.78182
O14593	RFXANK	DNA-binding protein RFXANK	23828.6	18259.8	17697.4	23166.2	21151.2	32871.8	14.5404	14.1564	14.1113	14.4997	14.3684	15.0046	14.2693	14.6242	-0.354902	0.115632	0.781923
Q9UII2	ATPIF1	ATPase inhibitor, mitochondrial	801194	666772	300279	894365	438393	855704	19.6118	19.3468	18.1959	19.7705	18.7419	19.7068	19.0515	19.4064	-0.35485	0.269791	0.781951
Q9Y6I3	EPN1	Epsin-1	116346	141517	173005	139237	182870	233973	16.8281	17.1106	17.4005	17.0872	17.4805	17.836	17.113	17.4679	-0.354832	0.130475	0.781961
P08727	KRT19	Keratin, type I cytoskeletal 19	5380448	4.47455e+06	4233741	6.24195e+06	4.59443e+06	7429536	22.3593	22.0933	22.0135	22.5736	22.1315	22.8248	22.1554	22.51	-0.354585	0.0969873	0.782095
P42773	CDKN2C	Cyclin-dependent kinase 4 inhibitor C	104168	91395.8	74501.3	110496	103728	129260	16.6685	16.4798	16.185	16.7536	16.6624	16.9799	16.4445	16.7987	-0.354208	0.0501593	0.782299
Q96S19	METTL26	Methyltransferase-like 26	87648.5	58732.4	48679.2	90620.7	65837.9	87713.9	16.4194	15.8419	15.571	16.4676	16.0066	16.4205	15.9441	16.2982	-0.354124	0.154458	0.782345
Q9Y6E0	STK24	Serine/threonine-protein kinase 24	730003	589811	523858	805797	697492	837584	19.4775	19.1699	18.9988	19.6201	19.4118	19.6759	19.2154	19.5692	-0.353831	0.0444949	0.782503
Q8TDP1	RNASEH2C	Ribonuclease H2 subunit C	381838	276500	253956	393317	324077	438635	18.5426	18.0769	17.9542	18.5853	18.306	18.7427	18.1912	18.5447	-0.353411	0.0952493	0.782731
O00170	AIP	AH receptor-interacting protein	1236200	956230	876100	1.34114e+06	1131545	1.42201e+06	20.2375	19.867	19.7407	20.355	20.1099	20.4395	19.9484	20.3015	-0.353059	0.0596161	0.782922
P04632	CAPNS1	Calpain small subunit 1	3.85821e+06	3.27111e+06	2.69922e+06	4527885	3562435	4400087	21.8795	21.6413	21.3641	22.1104	21.7644	22.0691	21.6283	21.9813	-0.352993	0.0603366	0.782958
Q9H4A5	GOLPH3L	Golgi phosphoprotein 3-like	142570	119123	102757	147882	133757	183700	17.1213	16.8621	16.6489	17.1741	17.0293	17.487	16.8774	17.2301	-0.352682	0.074293	0.783127
P49005	POLD2	DNA polymerase delta subunit 2	286906	287363	285913	312002	400387	392851	18.1302	18.1325	18.1252	18.2512	18.611	18.5836	18.1293	18.482	-0.352636	0.0223445	0.783152
Q9ULE0	WWC3	Protein WWC3	7459.34	11968.1	4014.04	7333.52	10877.3	9347.79	12.8648	13.5469	11.9708	12.8403	13.409	13.1904	12.7942	13.1466	-0.352383	0.307573	0.783289
Q96FJ2	DYNLL2	Dynein light chain 2, cytoplasmic	175477	165949	150056	244717	156175	237613	17.4209	17.3404	17.1951	17.9008	17.2528	17.8583	17.3188	17.6706	-0.351791	0.0851768	0.783611
Q99447	PCYT2	Ethanolamine-phosphate cytidylyltransferase	213987	181398	159568	252908	201942	251818	17.7072	17.4688	17.2838	17.9483	17.6236	17.942	17.4866	17.838	-0.351359	0.0467743	0.783845
Q96SB4	SRPK1	SRSF protein kinase 1	1.27114e+06	1313377	1.20994e+06	1.56799e+06	1.49042e+06	1.79458e+06	20.2777	20.3248	20.2065	20.5805	20.5073	20.7752	20.2697	20.621	-0.351315	0.0106663	0.783869
Q9UL33	TRAPPC2L	Trafficking protein particle complex subunit 2-like protein	340107	332135	328424	400888	364486	527115	18.3756	18.3414	18.3252	18.6128	18.4755	19.0078	18.3474	18.6987	-0.351287	0.0601359	0.783884
P05783	KRT18	Keratin, type I cytoskeletal 18	7557980	6108431	6.10615e+06	8639846	7.26975e+06	9315026	22.8496	22.5424	22.5418	23.0426	22.7935	23.1511	22.6446	22.9957	-0.351135	0.0390711	0.783967
Q9NXX6	NSMCE4A	Non-structural maintenance of chromosomes element 4 homolog A	204957	140897	128100	205741	158481	235191	17.645	17.1043	16.9669	17.6505	17.2739	17.8435	17.2387	17.5893	-0.35058	0.134583	0.784269
P23368	ME2	NAD-dependent malic enzyme, mitochondrial	258772	292624	333158	304883	457720	374712	17.9813	18.1587	18.3458	18.2179	18.8041	18.5154	18.162	18.5125	-0.350522	0.0807551	0.7843
Q5HYI8	RABL3	Rab-like protein 3	247751	188951	175479	246309	230445	299884	17.9185	17.5277	17.4209	17.9101	17.8141	18.194	17.6224	17.9727	-0.350367	0.0736257	0.784385
Q9NWM3	CUEDC1	CUE domain-containing protein 1	64710.5	39524.1	41489.7	47110.9	60900.2	76593.6	15.9817	15.2704	15.3405	15.5238	15.8942	16.2249	15.5309	15.881	-0.350081	0.165877	0.78454
O94768	STK17B	Serine/threonine-protein kinase 17B	10005.4	3740.64	NA	7007.26	5894.9	11478.2	13.2885	11.8691	NA	12.7746	12.5253	13.4866	12.5788	12.9288	-0.35005	0.361089	0.784557
P49662	CASP4	Caspase-4	274228	219770	201054	288368	254767	341425	18.065	17.7456	17.6172	18.1376	17.9588	18.3812	17.8093	18.1592	-0.349901	0.0659356	0.784638
Q07955	SRSF1	Serine/arginine-rich splicing factor 1	7.6976e+06	5.58964e+06	5.30209e+06	7920920	6.48648e+06	9180308	22.876	22.4143	22.3381	22.9172	22.629	23.1301	22.5428	22.8921	-0.349307	0.0996112	0.784961
Q96N76	UROC1	Urocanate hydratase	4321067	3.41449e+06	3009240	4442287	4.02193e+06	5.13554e+06	22.043	21.7032	21.521	22.0829	21.9395	22.2921	21.7557	22.1048	-0.349082	0.0665181	0.785083
Q9Y287	ITM2B	Integral membrane protein 2B	439437	492968	366718	510518	611809	524818	18.7453	18.9111	18.4843	18.9616	19.2227	19.0015	18.7136	19.0619	-0.348348	0.0372572	0.785483
Q6ZUS6	CCDC149	Coiled-coil domain-containing protein 149	66649.4	84943.5	80738	87706.1	97898.3	109834	16.0243	16.3742	16.301	16.4204	16.579	16.745	16.2332	16.5815	-0.34829	0.0338177	0.785514
O75674	TOM1L1	TOM1-like protein 1	128757	122681	109689	150077	145989	163000	16.9743	16.9046	16.7431	17.1953	17.1555	17.3145	16.874	17.2218	-0.347814	0.00637343	0.785774
Q8TF01	PNISR	Arginine/serine-rich protein PNISR	84695.5	89341.3	75448.2	109033	90725.6	118938	16.37	16.447	16.2032	16.7344	16.4692	16.8598	16.3401	16.6878	-0.347747	0.0332798	0.78581
Q9H4A6	GOLPH3	Golgi phosphoprotein 3	118179	132960	107934	147789	148087	159611	16.8506	17.0206	16.7198	17.1732	17.1761	17.2842	16.8637	17.2112	-0.347474	0.00877218	0.785959
Q6V1X1	DPP8	Dipeptidyl peptidase 8	28398.3	34485.6	28942.3	43849.2	34170.2	38949.3	14.7935	15.0737	14.8209	15.4203	15.0605	15.2493	14.896	15.2433	-0.347303	0.0347776	0.786052
Q96EP0	RNF31	E3 ubiquitin-protein ligase RNF31	181218	111375	108746	166620	151274	179285	17.4674	16.7651	16.7306	17.3462	17.2068	17.4519	16.9877	17.335	-0.347293	0.135816	0.786057
Q86X83	COMMD2	COMM domain-containing protein 2	214491	175979	182598	231855	219939	278083	17.7106	17.425	17.4783	17.8229	17.7467	18.0852	17.538	17.8849	-0.34695	0.0352844	0.786245
Q8TEY7	USP33	Ubiquitin carboxyl-terminal hydrolase 33	58855.9	65843.7	86628.2	58077	111307	106833	15.8449	16.0068	16.4025	15.8257	16.7642	16.705	16.0847	16.4316	-0.346885	0.159004	0.78628
Q9BYN0	SRXN1	Sulfiredoxin-1	281786	303442	352066	372563	355359	467747	18.1042	18.2111	18.4255	18.5071	18.4389	18.8354	18.2469	18.5938	-0.346876	0.0507781	0.786285
Q7RTV0	PHF5A	PHD finger-like domain-containing protein 5A	396640	436202	476312	491090	547238	630713	18.5975	18.7346	18.8615	18.9056	19.0618	19.2666	18.7312	19.078	-0.346802	0.0309011	0.786325
O75832	PSMD10	26S proteasome non-ATPase regulatory subunit 10	374095	277654	244097	397593	302671	433321	18.513	18.0829	17.8971	18.6009	18.2074	18.7251	18.1644	18.5111	-0.346777	0.111938	0.786339
Q8WV92	MITD1	MIT domain-containing protein 1	77323.2	65833.7	59225.2	77002.4	79873.4	100740	16.2386	16.0065	15.8539	16.2326	16.2854	16.6203	16.033	16.3794	-0.346413	0.0574044	0.786537
P28676	GCA	Grancalcin	137275	107083	100636	159800	120706	157602	17.0667	16.7084	16.6188	17.2859	16.8811	17.2659	16.798	17.1443	-0.346369	0.0707867	0.786561
P49407	ARRB1	Beta-arrestin-1	153227	144512	133561	198102	144854	211731	17.2253	17.1408	17.0271	17.5959	17.1442	17.6919	17.1311	17.4773	-0.346241	0.0620681	0.786631
Q5JTZ9	AARS2	Alanine--tRNA ligase, mitochondrial	96731.3	92007.6	105435	91119.9	139020	152133	16.5617	16.4895	16.686	16.4755	17.0849	17.215	16.579	16.9251	-0.346078	0.0981225	0.78672
Q96DZ1	ERLEC1	Endoplasmic reticulum lectin 1	149905	116605	89267.6	157342	128359	158590	17.1937	16.8313	16.4458	17.2635	16.9698	17.2749	16.8236	17.1694	-0.345835	0.108236	0.786852
A6ZKI3	RTL8C	Retrotransposon Gag-like protein 8B	276207	231908	239445	326751	289889	332062	18.0754	17.8232	17.8693	18.3178	18.1451	18.3411	17.9226	18.268	-0.345385	0.0122419	0.787098
Q15366	PCBP2	Poly(rC)-binding protein 2	10962586	9858486	8540614	12821925	11134529	13257807	23.3861	23.2329	23.0259	23.6121	23.4085	23.6603	23.215	23.5603	-0.345353	0.0258204	0.787116
Q66K14	TBC1D9B	TBC1 domain family member 9B	513366	347351	318162	414886	363494	770875	18.9696	18.406	18.2794	18.6624	18.4716	19.5561	18.5517	18.8967	-0.345	0.216514	0.787308
P40306	PSMB10	Proteasome subunit beta type-10	347070	254798	212328	385225	280594	355775	18.4049	17.959	17.6959	18.5553	18.0981	18.4406	18.0199	18.3647	-0.344757	0.121502	0.78744
Q92633	LPAR1	Lysophosphatidic acid receptor 1	87903.1	203818	239278	94985.4	355376	259762	16.4236	17.6369	17.8683	16.5354	18.439	17.9868	17.3096	17.6537	-0.344121	0.26893	0.787788
Q8TE02	ELP5	Elongator complex protein 5	332139	270340	245270	364172	311554	396886	18.3414	18.0444	17.904	18.4743	18.2491	18.5984	18.0966	18.4406	-0.343965	0.0523166	0.787873
Q86U28	ISCA2	Iron-sulfur cluster assembly 2 homolog, mitochondrial	134819	98970.9	100310	144408	120723	156958	17.0407	16.5947	16.6141	17.1398	16.8813	17.26	16.7498	17.0937	-0.343891	0.0687462	0.787914
Q8WWX9	SELENOM	Selenoprotein M	61707.1	41976.6	35932	62240.4	46315	66000.6	15.9131	15.3573	15.133	15.9256	15.4992	16.0102	15.4678	15.8116	-0.343839	0.151207	0.787942
Q6Y7W6	GIGYF2	GRB10-interacting GYF protein 2	677091	444670	454069	710214	481270	816720	19.369	18.7624	18.7926	19.4379	18.8765	19.6395	18.9746	19.318	-0.343315	0.156142	0.788228
Q96CD2	PPCDC	Phosphopantothenoylcysteine decarboxylase	50857.9	53155.8	37602	67393.9	47559.2	64753.2	15.6342	15.6979	15.1985	16.0403	15.5374	15.9827	15.5102	15.8535	-0.343262	0.0913021	0.788257
Q96EB6	SIRT1	NAD-dependent protein deacetylase sirtuin-1	87036.5	70842.2	94965.4	101040	100668	117480	16.4093	16.1123	16.5351	16.6246	16.6192	16.8421	16.3523	16.6953	-0.343032	0.0350182	0.788383
P49354	FNTA	Protein farnesyltransferase/geranylgeranyltransferase type-1 subunit alpha	273963	218983	204055	305803	250081	326533	18.0636	17.7405	17.6386	18.2222	17.932	18.3169	17.8142	18.157	-0.342823	0.0593009	0.788497
Q9HBL7	PLGRKT	Plasminogen receptor (KT)	24472.6	31325.4	25109.4	20574.5	45012.5	42356.5	14.5789	14.935	14.6159	14.3286	15.458	15.3703	14.71	15.0523	-0.342348	0.162645	0.788757
O00505	KPNA3	Importin subunit alpha-4	530863	412964	338412	569090	438996	604792	19.018	18.6557	18.3684	19.1183	18.7438	19.2061	18.6807	19.0227	-0.342056	0.108676	0.788916
Q16775	HAGH	Hydroxyacylglutathione hydrolase, mitochondrial	435082	283690	242763	448528	319849	425144	18.7309	18.114	17.8892	18.7748	18.287	18.6976	18.2447	18.5865	-0.341797	0.167518	0.789058
Q9BVW5	TIPIN	TIMELESS-interacting protein	70859	50568	48770.9	72050.7	58932.9	83753.9	16.1127	15.6259	15.5737	16.1367	15.8468	16.3539	15.7708	16.1125	-0.341683	0.107339	0.78912
Q02952	AKAP12	A-kinase anchor protein 12	21550.3	15430.2	13191.3	24852.3	15436	23267.7	14.3954	13.9135	13.6873	14.6011	13.914	14.506	13.9987	14.3404	-0.341652	0.154728	0.789137
Q96EV8	DTNBP1	Dysbindin	84656	53855	68736.5	90925.9	67230.2	104218	16.3693	15.7168	16.0688	16.4724	16.0368	16.6692	16.0516	16.3928	-0.341189	0.129845	0.78939
O14867	BACH1	Transcription regulator protein BACH1	26904.7	24971.9	19255.1	31071.4	25130.7	33669.2	14.7156	14.608	14.233	14.9233	14.6172	15.0391	14.5188	14.8599	-0.341022	0.0706692	0.789482
Q96H79	ZC3HAV1L	Zinc finger CCCH-type antiviral protein 1-like	93017.5	83503.2	87767.1	109249	105486	120074	16.5052	16.3495	16.4214	16.7373	16.6867	16.8736	16.4254	16.7658	-0.340456	0.00520856	0.789791
Q8IW45	NAXD	ATP-dependent (S)-NAD(P)H-hydrate dehydratase	40651.2	19726.7	22523	31346.4	27515	42466.4	15.311	14.2679	14.4591	14.936	14.7479	15.374	14.6793	15.0193	-0.339999	0.241299	0.790042
Q9NZW5	MPP6	MAGUK p55 subfamily member 6	297645	308594	304768	305231	438300	424019	18.1832	18.2353	18.2174	18.2195	18.7416	18.6938	18.212	18.5516	-0.339644	0.0566447	0.790236
P19474	TRIM21	E3 ubiquitin-protein ligase TRIM21	447512	373540	292124	486014	407016	500194	18.7716	18.5109	18.1562	18.8906	18.6347	18.9321	18.4796	18.8192	-0.339602	0.0777427	0.790259
Q9NUL5	RYDEN	Repressor of yield of DENV protein	276799	193031	164151	261958	229134	295455	18.0785	17.5585	17.3247	17.999	17.8058	18.1726	17.6539	17.9925	-0.33859	0.130225	0.790814
Q96PM5	RCHY1	RING finger and CHY zinc finger domain-containing protein 1	14945.1	19854.1	17015.3	22075.5	18883.9	24484	13.8674	14.2771	14.0545	14.4302	14.2049	14.5796	14.0664	14.4049	-0.338502	0.0514989	0.790862
P05091	ALDH2	Aldehyde dehydrogenase, mitochondrial	716857	545740	518834	782408	713134	735422	19.4513	19.0579	18.9849	19.5776	19.4438	19.4882	19.1647	19.5032	-0.338498	0.0416901	0.790865
Q9UPR3	SMG5	Protein SMG5	631626	618628	763007	815082	849134	870025	19.2687	19.2387	19.5413	19.6366	19.6956	19.7307	19.3496	19.6876	-0.338052	0.0118183	0.791109
Q8NFH3	NUP43	Nucleoporin Nup43	1.12495e+06	833892	784953	1.19271e+06	947958	1.31529e+06	20.1014	19.6695	19.5822	20.1858	19.8545	20.327	19.7844	20.1224	-0.338019	0.095977	0.791127
P17174	GOT1	Aspartate aminotransferase, cytoplasmic	2691564	2247366	2166066	3030323	2702488	3230984	21.36	21.0998	21.0466	21.531	21.3659	21.6235	21.1688	21.5068	-0.337992	0.0254238	0.791142
O60888	CUTA	Protein CutA	3.77227e+06	2.65138e+06	2.29077e+06	3767331	2.91721e+06	4209572	21.847	21.3383	21.1274	21.8451	21.4762	22.0052	21.4376	21.7755	-0.337932	0.141205	0.791175
Q8IX90	SKA3	Spindle and kinetochore-associated protein 3	178021	155981	147306	190627	192994	224497	17.4417	17.251	17.1685	17.5404	17.5582	17.7763	17.2871	17.625	-0.337922	0.020602	0.79118
P08697	SERPINF2	Alpha-2-antiplasmin	8993.35	11919.4	6301.48	14214.5	10979.3	8739.13	13.1346	13.541	12.6215	13.7951	13.4225	13.0933	13.099	13.4369	-0.337901	0.189943	0.791192
P49366	DHPS	Deoxyhypusine synthase	564268	481373	467129	670899	526417	724818	19.106	18.8768	18.8335	19.3557	19.0058	19.4673	18.9388	19.2763	-0.337521	0.054768	0.7914
P54725	RAD23A	UV excision repair protein RAD23 homolog A	1.20319e+06	1.12583e+06	1.03129e+06	1.53186e+06	1.24497e+06	1.47563e+06	20.1984	20.1026	19.976	20.5468	20.2477	20.4929	20.0923	20.4291	-0.336806	0.0210225	0.791792
Q8WVT3	TRAPPC12	Trafficking protein particle complex subunit 12	89232.9	105043	103968	119854	127092	128868	16.4453	16.6806	16.6658	16.8709	16.9555	16.9755	16.5972	16.934	-0.336759	0.00558097	0.791818
P00374	DHFR	Dihydrofolate reductase	483821	484155	480643	571705	642040	617808	18.8841	18.8851	18.8746	19.1249	19.2923	19.2368	18.8813	19.218	-0.336728	0.00174281	0.791835
Q8TBF2	FAM213B	Prostamide/prostaglandin F synthase	48331.5	41444.1	29874.8	59861.6	41005	49101.8	15.5607	15.3389	14.8666	15.8693	15.3235	15.5835	15.2554	15.5921	-0.336716	0.12901	0.791841
P11142	HSPA8	Heat shock cognate 71 kDa protein	23346454	23045996	16238416	24230076	25751500	28201908	24.4767	24.458	23.9529	24.5303	24.6182	24.7493	24.2959	24.6326	-0.336706	0.0581187	0.791847
Q96IU4	ABHD14B	Protein ABHD14B	517515	371755	362926	555305	436746	579476	18.9812	18.504	18.4693	19.0829	18.7364	19.1444	18.6515	18.9879	-0.336398	0.0930452	0.792016
O60739	EIF1B	Eukaryotic translation initiation factor 1b	316703	342062	360258	434518	433319	417187	18.2728	18.3839	18.4587	18.7291	18.7251	18.6703	18.3718	18.7082	-0.336373	0.00151272	0.79203
Q15843	NEDD8	NEDD8	3.21492e+06	2.63922e+06	2.30949e+06	3.49906e+06	2836282	3.97183e+06	21.6164	21.3317	21.1391	21.7385	21.4356	21.9214	21.3624	21.6985	-0.336101	0.0830112	0.79218
Q8TCD5	NT5C	5'(3')-deoxyribonucleotidase, cytosolic type	254973	166705	206499	270861	243760	267352	17.96	17.3469	17.6558	18.0472	17.8951	18.0284	17.6542	17.9902	-0.335993	0.0647023	0.792239
P36507	MAP2K2	Dual specificity mitogen-activated protein kinase kinase 2	695586	537187	471791	768680	636312	724647	19.4079	19.0351	18.8478	19.552	19.2794	19.4669	19.0969	19.4328	-0.335864	0.0697817	0.792309
Q8IU81	IRF2BP1	Interferon regulatory factor 2-binding protein 1	299629	255479	216153	327965	280455	361449	18.1928	17.9628	17.7217	18.3232	18.0974	18.4634	17.9591	18.2947	-0.335556	0.0603338	0.792479
Q6PJT7	ZC3H14	Zinc finger CCCH domain-containing protein 14	560192	341071	264836	535787	370340	512258	19.0956	18.3797	18.0147	19.0313	18.4985	18.9665	18.4967	18.8321	-0.335429	0.229029	0.792548
Q8N7W2	BEND7	BEN domain-containing protein 7	11031	10339.5	3772.57	17161.9	7715.91	6526.07	13.4293	13.3359	11.8813	14.0669	12.9136	12.672	12.8822	13.2175	-0.335357	0.31808	0.792588
Q9Y3D0	FAM96B	Mitotic spindle-associated MMXD complex subunit MIP18	591447	433288	390727	626480	484030	663056	19.1739	18.725	18.5758	19.2569	18.8847	19.3388	18.8249	19.1601	-0.335254	0.109404	0.792644
O95218	ZRANB2	Zinc finger Ran-binding domain-containing protein 2	646472	865363	761967	940654	886540	1.02626e+06	19.3022	19.7229	19.5394	19.8433	19.7578	19.969	19.5215	19.8567	-0.335183	0.0309811	0.792684
Q8WUF8	FAM172A	Protein FAM172A	7839.58	4108	2037.55	7183.08	3732.14	4911.29	12.9366	12.0042	10.9926	12.8104	11.8658	12.2619	11.9778	12.3127	-0.334886	0.385841	0.792847
Q5W0B1	RNF219	RING finger protein 219	19543.4	32811.3	37819.3	45533.6	27010.9	39533.1	14.2544	15.0019	15.2068	15.4746	14.7213	15.2708	14.821	15.1556	-0.334512	0.198739	0.793052
Q96KP4	CNDP2	Cytosolic non-specific dipeptidase	2.57753e+06	2.30171e+06	2023125	2908290	2.64691e+06	3.12565e+06	21.2976	21.1343	20.9482	21.4717	21.3359	21.5757	21.1267	21.4611	-0.334452	0.0243589	0.793085
Q8N960	CEP120	Centrosomal protein of 120 kDa	10709.9	12640.6	13137.1	12573.8	16739.6	16926.1	13.3867	13.6258	13.6814	13.6181	14.031	14.047	13.5646	13.8987	-0.334092	0.0561658	0.793283
Q8N3X1	FNBP4	Formin-binding protein 4	130032	126133	127238	145165	163227	176304	16.9885	16.9446	16.9572	17.1473	17.3165	17.4277	16.9634	17.2972	-0.333768	0.0103287	0.793461
P52815	MRPL12	39S ribosomal protein L12, mitochondrial	1.57299e+06	1.18176e+06	1.00865e+06	1.62136e+06	1.32546e+06	1.74589e+06	20.5851	20.1725	19.944	20.6288	20.3381	20.7355	20.2339	20.5675	-0.333591	0.105636	0.793559
P11766	ADH5	Alcohol dehydrogenase class-3	877049	830911	787871	1.06376e+06	938025	1151121	19.7423	19.6643	19.5876	20.0207	19.8393	20.1346	19.6647	19.9982	-0.333461	0.0154036	0.79363
P11441	UBL4A	Ubiquitin-like protein 4A	356103	312726	274168	398710	359032	426684	18.4419	18.2545	18.0647	18.605	18.4538	18.7028	18.2537	18.5872	-0.333456	0.0294771	0.793633
Q9Y2Z0	SUGT1	Protein SGT1 homolog	850002	772198	651783	978070	795480	1.09852e+06	19.6971	19.5586	19.314	19.8996	19.6015	20.0671	19.5232	19.8561	-0.332807	0.0656038	0.79399
Q9NRY5	FAM114A2	Protein FAM114A2	176850	148404	121557	206405	152580	202285	17.4322	17.1792	16.8913	17.6551	17.2192	17.626	17.1675	17.5001	-0.332577	0.0901721	0.794117
Q969X0	RILPL2	RILP-like protein 2	61133	55014.5	38978.2	66758.5	51040.5	76726.6	15.8997	15.7475	15.2504	16.0267	15.6394	16.2274	15.6325	15.9645	-0.331962	0.129203	0.794455
Q92734	TFG	Protein TFG	2.24195e+06	1.72351e+06	1.65198e+06	2597181	2.09886e+06	2333452	21.0963	20.7169	20.6558	21.3085	21.0012	21.154	20.823	21.1546	-0.331575	0.0579188	0.794668
O00401	WASL	Neural Wiskott-Aldrich syndrome protein	1.17631e+06	778649	700353	1.0222e+06	954379	1310234	20.1658	19.5706	19.4177	19.9632	19.8642	20.3214	19.7181	20.0496	-0.331557	0.157444	0.794679
Q96JN8	NEURL4	Neuralized-like protein 4	35712.7	25333.5	25136.9	36419.3	31658	39280	15.1241	14.6288	14.6175	15.1524	14.9503	15.2615	14.7901	15.1214	-0.331259	0.081725	0.794842
Q96AB6	NTAN1	Protein N-terminal asparagine amidohydrolase	50076.9	40050.1	55445.7	57299.9	68877.5	56062.5	15.6119	15.2895	15.7588	15.8062	16.0717	15.7747	15.5534	15.8842	-0.330858	0.0574596	0.795063
P81877;Q9BWG4;Q9BWW4	SSBP2;SSBP4;SSBP3	Single-stranded DNA-binding protein 2;Single-stranded DNA-binding protein 4;Single-stranded DNA-binding protein 3	70730.5	74098.5	79243.3	82883.3	92448.1	107808	16.11	16.1772	16.274	16.3388	16.4964	16.7181	16.1871	16.5178	-0.330682	0.0310877	0.795161
Q9GZQ3	COMMD5	COMM domain-containing protein 5	229523	195560	159568	274375	207276	250489	17.8083	17.5773	17.2838	18.0658	17.6612	17.9344	17.5564	17.8871	-0.330673	0.0779368	0.795166
Q15019	2020-09-02	Septin-2	2.18284e+06	1.73025e+06	1554880	2.35251e+06	1.98615e+06	2499808	21.0578	20.7226	20.5684	21.1658	20.9215	21.2534	20.7829	21.1136	-0.330667	0.0657426	0.795169
O75177	SS18L1	Calcium-responsive transactivator	12607.8	7341.82	7026.38	12608.8	7685.51	13345.3	13.622	12.8419	12.7786	13.6221	12.9079	13.704	13.0808	13.4114	-0.330531	0.215306	0.795244
O43396	TXNL1	Thioredoxin-like protein 1	713193	624593	558624	861925	676652	847974	19.4439	19.2526	19.0915	19.7172	19.3681	19.6937	19.2627	19.593	-0.330305	0.0467226	0.795368
P49427	CDC34	Ubiquitin-conjugating enzyme E2 R1	146910	132913	120375	176894	144773	182390	17.1646	17.0201	16.8772	17.4325	17.1434	17.4767	17.0206	17.3509	-0.330256	0.0344488	0.795396
Q96FV2	SCRN2	Secernin-2	32926.3	20039.5	18548.2	36512.8	22140.1	30085.4	15.007	14.2906	14.179	15.1561	14.4344	14.8768	14.4922	14.8224	-0.330253	0.202509	0.795397
P42574	CASP3	Caspase-3	1.3686e+06	1.13823e+06	1.04937e+06	1601487	1.24186e+06	1.63334e+06	20.3843	20.1184	20.0011	20.611	20.2441	20.6394	20.1679	20.4981	-0.330244	0.0616048	0.795402
Q9BZW7	TSGA10	Testis-specific gene 10 protein	197082	111377	NA	NA	177724	195188	17.5884	16.7651	NA	NA	17.4393	17.5745	17.1768	17.5069	-0.330128	0.268955	0.795466
Q7Z7E8	UBE2Q1	Ubiquitin-conjugating enzyme E2 Q1	310743	256300	224052	338791	306218	341640	18.2454	17.9675	17.7735	18.37	18.2242	18.3821	17.9954	18.3255	-0.330015	0.0392347	0.795528
Q96HE7	ERO1A	ERO1-like protein alpha	1.26064e+06	1.11072e+06	1.08701e+06	1388747	1.44484e+06	1.50664e+06	20.2657	20.0831	20.0519	20.4054	20.4625	20.5229	20.1336	20.4636	-0.330008	0.00508019	0.795532
Q9BVG4	PBDC1	Protein PBDC1	1.71668e+06	1.42384e+06	1.36493e+06	1.99625e+06	1.5603e+06	2.12737e+06	20.7112	20.4414	20.3804	20.9289	20.5734	21.0206	20.511	20.841	-0.329986	0.0625392	0.795544
Q6PIW4	FIGNL1	Fidgetin-like protein 1	34817	42749	46530.6	45051.4	58781.6	51892.2	15.0875	15.3836	15.5059	15.4593	15.8431	15.6632	15.3257	15.6552	-0.329532	0.0576624	0.795795
O95999	BCL10	B-cell lymphoma/leukemia 10	275020	224674	208069	304813	256374	326159	18.0692	17.7775	17.6667	18.2176	17.9679	18.3152	17.8378	18.1669	-0.329106	0.0532478	0.796029
Q9BW61	DDA1	DET1- and DDB1-associated protein 1	88620.4	81389.3	69415.6	105703	83462	112479	16.4354	16.3126	16.083	16.6897	16.3488	16.7793	16.277	16.6059	-0.328972	0.05845	0.796103
Q07021	C1QBP	Complement component 1 Q subcomponent-binding protein, mitochondrial	2.88156e+06	2735591	2479530	3478556	2.87904e+06	3.86798e+06	21.4584	21.3834	21.2416	21.7301	21.4572	21.8831	21.3612	21.6901	-0.328963	0.042206	0.796109
Q8NF64	ZMIZ2	Zinc finger MIZ domain-containing protein 2	37696.2	39781.7	43977.9	53794.2	55640.1	43669.1	15.2021	15.2798	15.4245	15.7152	15.7638	15.4143	15.3021	15.6311	-0.328961	0.0320128	0.79611
Q9HAV0	GNB4	Guanine nucleotide-binding protein subunit beta-4	188226	176487	144616	251228	169802	223126	17.5221	17.4292	17.1419	17.9386	17.3735	17.7675	17.3644	17.6932	-0.32882	0.0869182	0.796187
P10746	UROS	Uroporphyrinogen-III synthase	90421.9	71486.7	72118	97942.3	81430.4	115709	16.4644	16.1254	16.1381	16.5796	16.3133	16.8201	16.2426	16.571	-0.328407	0.0782506	0.796416
O43815	STRN	Striatin	346630	295589	236803	389069	318715	387254	18.403	18.1732	17.8533	18.5697	18.2819	18.5629	18.1432	18.4715	-0.328298	0.0703607	0.796475
Q14162	SCARF1	Scavenger receptor class F member 1	219096	206573	205351	259341	250867	282696	17.7412	17.6563	17.6477	17.9845	17.9366	18.1089	17.6817	18.01	-0.328239	0.00337658	0.796508
Q9BTX7	TTPAL	Alpha-tocopherol transfer protein-like	53330	53808.8	44849.4	62595.7	60323.7	67448.4	15.7027	15.7156	15.4528	15.9338	15.8804	16.0415	15.6237	15.9519	-0.328231	0.0117479	0.796512
P31146	CORO1A	Coronin-1A	55131.9	58037.2	53431.6	60964.8	70015.5	79155.4	15.7506	15.8247	15.7054	15.8957	16.0954	16.2724	15.7602	16.0878	-0.327593	0.0276971	0.796865
Q16718	NDUFA5	NADH dehydrogenase [ubiquinone] 1 alpha subcomplex subunit 5	1.0607e+06	736401	586577	986381	822868	1115542	20.0166	19.4901	19.162	19.9118	19.6503	20.0893	19.5562	19.8838	-0.327575	0.165991	0.796875
O95400	CD2BP2	CD2 antigen cytoplasmic tail-binding protein 2	465353	351836	318634	513746	379038	529400	18.828	18.4245	18.2815	18.9707	18.532	19.014	18.5114	18.8389	-0.327543	0.108514	0.796893
Q9NVE7	PANK4	Pantothenate kinase 4	125328	125170	115644	148243	137050	176276	16.9353	16.9335	16.8193	17.1776	17.0643	17.4275	16.8961	17.2231	-0.327072	0.0291116	0.797153
Q5R3I4	TTC38	Tetratricopeptide repeat protein 38	671900	478136	515258	743443	526868	834130	19.3579	18.8671	18.9749	19.5039	19.0071	19.6699	19.0666	19.3936	-0.326991	0.124813	0.797197
P23381	WARS	Tryptophan--tRNA ligase, cytoplasmic	1.21096e+06	1120746	934034	1.41006e+06	1.17642e+06	1507994	20.2077	20.096	19.8331	20.4273	20.166	20.5242	20.0456	20.3725	-0.326876	0.0483252	0.797261
Q9BYC9	MRPL20	39S ribosomal protein L20, mitochondrial	293542	348917	235162	332772	365624	390573	18.1632	18.4125	17.8433	18.3442	18.48	18.5752	18.1397	18.4665	-0.326793	0.0642834	0.797307
P07203	GPX1	Glutathione peroxidase 1	1.00377e+06	914250	861836	1.10642e+06	1.0186e+06	1.38357e+06	19.937	19.8022	19.7171	20.0775	19.9582	20.4	19.8188	20.1452	-0.326439	0.0538054	0.797503
Q56A73	SPIN4	Spindlin-4	20382	22520.1	19043.2	24640.5	22415.7	31196.8	14.315	14.4589	14.217	14.5887	14.4522	14.9291	14.3303	14.6567	-0.326384	0.0632523	0.797533
O76080	ZFAND5	AN1-type zinc finger protein 5	15852	16509.9	13274.3	20175.8	16303.7	20809	13.9524	14.011	13.6964	14.3003	13.9929	14.3449	13.8866	14.2127	-0.326132	0.0434147	0.797672
Q9H2J4	PDCL3	Phosducin-like protein 3	468308	487325	422493	585062	498671	651051	18.8371	18.8945	18.6886	19.1582	18.9277	19.3124	18.8067	19.1328	-0.326059	0.0344749	0.797713
P35754	GLRX	Glutaredoxin-1	1.58263e+06	1137289	891377	1.58555e+06	1.23801e+06	1.61008e+06	20.5939	20.1172	19.7657	20.5965	20.2396	20.6187	20.1589	20.4849	-0.326035	0.154372	0.797726
Q96SB3	PPP1R9B	Neurabin-2	168046	142813	123695	176027	160367	206943	17.3585	17.1238	16.9164	17.4254	17.291	17.6589	17.1329	17.4584	-0.325545	0.0627504	0.797997
Q9BUA3	C11orf84	SPIN1-docking protein	19766.4	28156.1	20245.1	34514	23277.3	27590.3	14.2708	14.7812	14.3053	15.0749	14.5066	14.7519	14.4524	14.7778	-0.325398	0.124426	0.798078
Q9Y2B0	CNPY2	Protein canopy homolog 2	406584	242700	187034	369000	243305	404326	18.6332	17.8888	17.5129	18.4933	17.8924	18.6252	18.0116	18.3369	-0.325293	0.25219	0.798136
Q99808	SLC29A1	Equilibrative nucleoside transporter 1	178560	319952	385351	233953	535164	345814	17.446	18.2875	18.5558	17.8359	19.0296	18.3996	18.0965	18.4217	-0.325255	0.255741	0.798157
Q9NZM5	NOP53	Ribosome biogenesis protein NOP53	243857	237563	246709	286209	297253	330317	17.8957	17.858	17.9125	18.1267	18.1813	18.3335	17.8887	18.2138	-0.325153	0.00510753	0.798214
Q9BUI4	POLR3C	DNA-directed RNA polymerase III subunit RPC3	261333	218334	239583	278563	264532	364499	17.9955	17.7362	17.8702	18.0876	18.0131	18.4756	17.8673	18.1921	-0.324803	0.0676324	0.798408
P52597	HNRNPF	Heterogeneous nuclear ribonucleoprotein F	4358612	3.49118e+06	3111884	4831636	3835857	5018075	22.0554	21.7353	21.5694	22.2041	21.8711	22.2587	21.7867	22.1113	-0.324608	0.0779842	0.798515
P63098	PPP3R1	Calcineurin subunit B type 1	399244	408031	436155	495117	562904	500672	18.6069	18.6383	18.7345	18.9174	19.1025	18.9335	18.6599	18.9845	-0.324578	0.00630141	0.798532
Q9NWV4	C1orf123	UPF0587 protein C1orf123	597208	479572	413229	671469	507882	681468	19.1879	18.8714	18.6566	19.357	18.9541	19.3783	18.9053	19.2298	-0.324511	0.0937651	0.798569
O94864	SUPT7L	STAGA complex 65 subunit gamma	NA	8535.6	5427.75	8958.52	NA	8103.9	NA	13.0593	12.4061	13.129	NA	12.9844	12.7327	13.0567	-0.324015	0.218882	0.798844
O75970	MPDZ	Multiple PDZ domain protein	68014.4	42172.6	38824.5	78763.4	43933.3	63110.4	16.0536	15.364	15.2447	16.2652	15.423	15.9456	15.5541	15.878	-0.323869	0.209946	0.798925
P61086	UBE2K	Ubiquitin-conjugating enzyme E2 K	1.27614e+06	1.1425e+06	966726	1.48157e+06	1.22187e+06	1.52676e+06	20.2834	20.1238	19.8827	20.4987	20.2207	20.542	20.0966	20.4205	-0.32384	0.048634	0.798941
Q9UHY8	FEZ2	Fasciculation and elongation protein zeta-2	35616.4	30684.8	28711.7	37927.7	36297	44674.1	15.1203	14.9052	14.8094	15.211	15.1476	15.4471	14.9449	15.2686	-0.323613	0.0362334	0.799066
P41162	ETV3	ETS translocation variant 3	33795.1	37228	31163.5	36549.9	45718.5	45973.7	15.0445	15.1841	14.9276	15.1576	15.4805	15.4885	15.0521	15.3755	-0.323464	0.0356794	0.799149
P06730	EIF4E	Eukaryotic translation initiation factor 4E	1.63549e+06	1.24911e+06	1.27414e+06	1.71587e+06	1.49359e+06	1.98997e+06	20.6413	20.2525	20.2811	20.7105	20.5104	20.9243	20.3916	20.7151	-0.32344	0.0711484	0.799162
Q96IZ7	RSRC1	Serine/Arginine-related protein 53	84712.8	61845	53767.2	89381.2	67592.1	91332.4	16.3703	15.9164	15.7144	16.4477	16.0446	16.4788	16.0004	16.3237	-0.32333	0.12657	0.799223
P31942	HNRNPH3	Heterogeneous nuclear ribonucleoprotein H3	2.21963e+06	1.51575e+06	1.51172e+06	2.3436e+06	1.81431e+06	2.33997e+06	21.0819	20.5316	20.5278	21.1603	20.791	21.1581	20.7138	21.0364	-0.322698	0.114398	0.799573
P07996	THBS1	Thrombospondin-1	292262	298780	254113	335513	387684	333694	18.1569	18.1887	17.9551	18.356	18.5645	18.3482	18.1002	18.4229	-0.322653	0.0175365	0.799598
O75688	PPM1B	Protein phosphatase 1B	476088	427876	450759	585743	543287	563994	18.8609	18.7068	18.782	19.1599	19.0514	19.1053	18.7832	19.1055	-0.322295	0.00185022	0.799797
Q9UGJ0	PRKAG2	5'-AMP-activated protein kinase subunit gamma-2	35248.2	35326.3	34229.3	42637.5	40637.2	48048.2	15.1053	15.1085	15.0629	15.3798	15.3105	15.5522	15.0922	15.4142	-0.321961	0.00845533	0.799982
P63208	SKP1	S-phase kinase-associated protein 1	2.46177e+06	1817121	1.59352e+06	2.72314e+06	1.90465e+06	2682549	21.2313	20.7932	20.6038	21.3768	20.8611	21.3552	20.8761	21.1977	-0.32161	0.133743	0.800176
Q3KQV9	UAP1L1	UDP-N-acetylhexosamine pyrophosphorylase-like protein 1	1.5014e+06	1.09196e+06	1.33932e+06	1.5979e+06	1.30627e+06	2.05304e+06	20.5179	20.0585	20.3531	20.6077	20.317	20.9693	20.3098	20.6314	-0.321559	0.120077	0.800205
O00629	KPNA4	Importin subunit alpha-3	483320	392534	372814	516409	437951	609576	18.8826	18.5825	18.5081	18.9782	18.7404	19.2174	18.6577	18.9787	-0.320946	0.0777799	0.800545
Q15633	TARBP2	RISC-loading complex subunit TARBP2	54741.4	50765.4	50975.1	57890.3	65969.8	72297.6	15.7403	15.6316	15.6375	15.821	16.0095	16.1417	15.6698	15.9907	-0.320936	0.0193907	0.800551
P21953	BCKDHB	2-oxoisovalerate dehydrogenase subunit beta, mitochondrial	88618.2	57578	45008.2	75518.7	58851.2	100702	16.4353	15.8132	15.4579	16.2045	15.8448	16.6197	15.9021	16.223	-0.320873	0.228456	0.800585
P60903	S100A10	Protein S100-A10	4764864	3.19665e+06	2.58598e+06	5.06456e+06	3521040	4.30216e+06	22.184	21.6081	21.3023	22.272	21.7476	22.0366	21.6981	22.0187	-0.320598	0.188892	0.800738
P42575	CASP2	Caspase-2	25570.3	19323.7	18399	27544.9	23270	27619.2	14.6422	14.2381	14.1673	14.7495	14.5062	14.7534	14.3492	14.6697	-0.320488	0.0659528	0.800799
P38935	IGHMBP2	DNA-binding protein SMUBP-2	42237.3	48860.8	66238.5	36391.1	103490	70615.8	15.3662	15.5764	16.0154	15.1513	16.6591	16.1077	15.6527	15.9727	-0.320045	0.219611	0.801045
Q9BV19	C1orf50	Uncharacterized protein C1orf50	54672	43005.5	41148.8	60287.4	50798.3	61449.6	15.7385	15.3922	15.3286	15.8796	15.6325	15.9071	15.4864	15.8064	-0.319955	0.0532472	0.801095
Q7Z4G4	TRMT11	tRNA (guanine(10)-N2)-methyltransferase homolog	52651.2	49448.7	58663.3	58174.6	71457.4	71459.2	15.6842	15.5936	15.8402	15.8281	16.1248	16.1248	15.706	16.0259	-0.319912	0.0302852	0.801119
Q9GZS3	WDR61	WD repeat-containing protein 61	189455	130512	139517	207302	157311	205604	17.5315	16.9938	17.0901	17.6614	17.2633	17.6495	17.2051	17.5247	-0.319582	0.103864	0.801302
O76071	CIAO1	Probable cytosolic iron-sulfur protein assembly protein CIAO1	970541	849271	730421	1068572	860556	1.27239e+06	19.8884	19.6959	19.4784	20.0273	19.7149	20.2791	19.6876	20.0071	-0.319537	0.0949093	0.801327
Q05048	CSTF1	Cleavage stimulation factor subunit 1	990970	822237	740974	1.05441e+06	937646	1.18634e+06	19.9185	19.6492	19.4991	20.008	19.8387	20.1781	19.6889	20.0083	-0.319345	0.0565694	0.801434
O43678	NDUFA2	NADH dehydrogenase [ubiquinone] 1 alpha subcomplex subunit 2	592664	405089	317380	630483	410830	571178	19.1769	18.6279	18.2759	19.2661	18.6482	19.1236	18.6935	19.0126	-0.319092	0.198055	0.801574
Q86WA6	BPHL	Valacyclovir hydrolase	48382.3	22864.2	20608.8	40921.8	23903.8	45214.7	15.5622	14.4808	14.331	15.3206	14.545	15.4645	14.7913	15.11	-0.318691	0.305927	0.801797
Q9NWS9	ZNF446	Zinc finger protein 446	1.7591e+06	1.85519e+06	1.84053e+06	2.09815e+06	NA	2.44707e+06	20.7464	20.8231	20.8117	21.0007	NA	21.2226	20.7937	21.1117	-0.317914	0.0220351	0.802229
P37173	TGFBR2	TGF-beta receptor type-2	83139.7	106803	81897	98704.2	159264	89525.9	16.3432	16.7046	16.3215	16.5908	17.2811	16.45	16.4565	16.774	-0.317513	0.170269	0.802452
Q13439	GOLGA4	Golgin subfamily A member 4	195056	171580	172325	215346	214611	241432	17.5735	17.3885	17.3948	17.7163	17.7114	17.8813	17.4523	17.7696	-0.317365	0.00980936	0.802534
P16383	GCFC2	GC-rich sequence DNA-binding factor 2	130945	142516	135088	171259	151897	187391	16.9986	17.1208	17.0435	17.3858	17.2127	17.5157	17.0543	17.3714	-0.317116	0.0173091	0.802673
O75608	LYPLA1	Acyl-protein thioesterase 1	868741	737601	682335	966651	876733	997517	19.7286	19.4925	19.3801	19.8826	19.7418	19.928	19.5337	19.8508	-0.317076	0.0247787	0.802695
Q9UNZ2	NSFL1C	NSFL1 cofactor p47	1.60391e+06	1.27372e+06	1.16849e+06	1.6752e+06	1404656	1.96005e+06	20.6132	20.2806	20.1562	20.6759	20.4218	20.9025	20.35	20.6667	-0.316719	0.0925266	0.802894
Q9BYM8	RBCK1	RanBP-type and C3HC4-type zinc finger-containing protein 1	122154	95693	78228.5	144391	96172.8	127186	16.8983	16.5461	16.2554	17.1396	16.5533	16.9566	16.5666	16.8832	-0.316559	0.138805	0.802983
P11908	PRPS2	Ribose-phosphate pyrophosphokinase 2	3.19059e+06	2.7948e+06	2571563	3.49907e+06	3071752	4.11769e+06	21.6054	21.4143	21.2942	21.7385	21.5506	21.9734	21.438	21.7542	-0.316219	0.0573908	0.803172
Q9BV79	MECR	Enoyl-[acyl-carrier-protein] reductase, mitochondrial	63227.1	53697.3	42965.7	59930.5	69830.6	67224.8	15.9483	15.7126	15.3909	15.871	16.0916	16.0367	15.6839	15.9998	-0.315856	0.0662523	0.803374
P29466	CASP1	Caspase-1	32930.1	27806.1	20895.6	40374.3	23427.4	39001.7	15.0071	14.7631	14.3509	15.3011	14.5159	15.2513	14.707	15.0228	-0.315723	0.167912	0.803448
Q15024	EXOSC7	Exosome complex component RRP42	549173	582297	592887	607973	691975	868497	19.0669	19.1514	19.1774	19.2136	19.4004	19.7282	19.1319	19.4474	-0.315492	0.065086	0.803577
Q9NPD8	UBE2T	Ubiquitin-conjugating enzyme E2 T	669005	614817	595911	763815	715403	864292	19.3517	19.2298	19.1847	19.5429	19.4484	19.7212	19.2554	19.5708	-0.315409	0.0171907	0.803623
P52435	POLR2J	DNA-directed RNA polymerase II subunit RPB11-a	70459.1	51284.3	48184.1	75997.7	58454.9	75488.5	16.1045	15.6462	15.5563	16.2137	15.835	16.204	15.769	16.0842	-0.315226	0.107103	0.803725
Q6P4F2	FDX2	Ferredoxin-2, mitochondrial	123116	87169.3	79434.4	123054	100818	132295	16.9097	16.4115	16.2775	16.9089	16.6214	17.0134	16.5329	16.8479	-0.315016	0.123882	0.803842
Q9UH92	MLX	Max-like protein X	18347.9	12185.8	11107.2	19657	12952.4	18770.4	14.1633	13.5729	13.4392	14.2628	13.6609	14.1962	13.7251	14.04	-0.314807	0.175915	0.803958
O00479	HMGN4	High mobility group nucleosome-binding domain-containing protein 4	215021	185573	105906	126137	278608	231390	17.7141	17.5016	16.6924	16.9446	18.0879	17.82	17.3027	17.6175	-0.31477	0.240281	0.803979
O14745	SLC9A3R1	Na(+)/H(+) exchange regulatory cofactor NHE-RF1	1.23674e+06	959128	801630	1.34418e+06	982680	1.38487e+06	20.2381	19.8714	19.6126	20.3583	19.9064	20.4013	19.9074	20.222	-0.31464	0.128611	0.804051
Q9Y3B9	RRP15	RRP15-like protein	652427	549570	578066	701583	661324	859351	19.3155	19.0679	19.1409	19.4203	19.335	19.7129	19.1748	19.4894	-0.314622	0.0476228	0.804062
Q7L2H7	EIF3M	Eukaryotic translation initiation factor 3 subunit M	880321	1.08847e+06	1.08551e+06	1.15366e+06	1.14103e+06	1.5196e+06	19.7477	20.0539	20.0499	20.1378	20.1219	20.5353	19.9505	20.265	-0.31449	0.0744659	0.804135
Q53EZ4	CEP55	Centrosomal protein of 55 kDa	299165	228425	210865	303209	265363	344406	18.1906	17.8014	17.686	18.21	18.0176	18.3937	17.8926	18.2071	-0.314469	0.0875645	0.804147
P49915	GMPS	GMP synthase [glutamine-hydrolyzing]	1.75004e+06	1.58686e+06	1.55437e+06	1.95236e+06	1.82802e+06	2.32549e+06	20.739	20.5977	20.5679	20.8968	20.8018	21.1491	20.6349	20.9492	-0.314381	0.0330108	0.804196
O15382	BCAT2	Branched-chain-amino-acid aminotransferase, mitochondrial	264570	283161	273237	339972	310876	372292	18.0133	18.1113	18.0598	18.3751	18.246	18.5061	18.0614	18.3757	-0.314255	0.0110184	0.804266
O75822	EIF3J	Eukaryotic translation initiation factor 3 subunit J	794118	911897	732286	804380	960409	1.31855e+06	19.599	19.7985	19.482	19.6175	19.8733	20.3305	19.6265	19.9404	-0.313927	0.126399	0.804449
P51668;Q9Y2X8	UBE2D1;UBE2D4	Ubiquitin-conjugating enzyme E2 D1;Ubiquitin-conjugating enzyme E2 D4	440553	438548	362896	592201	473424	480348	18.749	18.7424	18.4692	19.1757	18.8528	18.8737	18.6535	18.9674	-0.313898	0.0466863	0.804466
P41226	UBA7	Ubiquitin-like modifier-activating enzyme 7	53828.8	53077.9	37001.3	61605.1	52134.8	63223.1	15.7161	15.6958	15.1753	15.9108	15.67	15.9482	15.5291	15.843	-0.313894	0.0823172	0.804467
O15047	SETD1A	Histone-lysine N-methyltransferase SETD1A	76758.4	69567.1	63746.1	79882.4	87372	93664	16.228	16.0861	15.96	16.2856	16.4149	16.5152	16.0914	16.4052	-0.313827	0.0182356	0.804505
Q9NXF7	DCAF16	DDB1- and CUL4-associated factor 16	137732	124118	102928	151465	137381	162398	17.0715	16.9214	16.6513	17.2086	17.0678	17.3092	16.8814	17.1952	-0.313826	0.0407803	0.804505
Q9NR33	POLE4	DNA polymerase epsilon subunit 4	161217	96338.2	103170	157608	107745	181186	17.2986	16.5558	16.6547	17.266	16.7173	17.4671	16.8364	17.1501	-0.313743	0.196245	0.804552
Q8IYN2	TCEAL8	Transcription elongation factor A protein-like 8	19719	13150.2	11579.1	21031.1	15681	17477.6	14.2673	13.6828	13.4992	14.3602	13.9367	14.0932	13.8164	14.1301	-0.31362	0.166203	0.80462
Q13485	SMAD4	Mothers against decapentaplegic homolog 4	125073	127364	117427	159417	148189	151832	16.9324	16.9586	16.8414	17.2824	17.1771	17.2121	16.9108	17.2239	-0.313072	0.00130366	0.804926
Q03252	LMNB2	Lamin-B2	4013750	1536488	2.28594e+06	3.73385e+06	2.16006e+06	3.35112e+06	21.9365	20.5512	21.1244	21.8322	21.0426	21.6762	21.204	21.517	-0.313002	0.309624	0.804965
P02462	COL4A1	Collagen alpha-1(IV) chain	18189.3	14955.4	1890.68	12596.6	4828.24	16195.1	14.1508	13.8684	10.8847	13.6208	12.2373	13.9833	12.968	13.2804	-0.312479	0.47058	0.805257
O75380	NDUFS6	NADH dehydrogenase [ubiquinone] iron-sulfur protein 6, mitochondrial	227760	155146	135409	212078	176120	245272	17.7972	17.2433	17.047	17.6942	17.4262	17.904	17.3625	17.6748	-0.312361	0.163834	0.805323
Q99675	CGRRF1	Cell growth regulator with RING finger domain protein 1	62375.7	60294.5	78220.9	64684.4	86469.4	100683	15.9287	15.8797	16.2553	15.9811	16.3999	16.6195	16.0212	16.3335	-0.312263	0.113377	0.805377
Q86TG7	PEG10	Retrotransposon-derived protein PEG10	112532	111311	101900	146757	135802	122453	16.78	16.7642	16.6368	17.1631	17.0511	16.9019	16.727	17.0387	-0.311691	0.0137342	0.805697
Q9UNE7	STUB1	E3 ubiquitin-protein ligase CHIP	386024	315519	253251	408853	369270	390099	18.5583	18.2674	17.9502	18.6412	18.4943	18.5735	18.2586	18.5697	-0.311039	0.0750461	0.806061
Q7Z5L9	IRF2BP2	Interferon regulatory factor 2-binding protein 2	102380	84422.7	88973.2	110954	104396	126766	16.6436	16.3653	16.4411	16.7596	16.6717	16.9518	16.4833	16.7944	-0.311038	0.0304767	0.806062
Q04695	KRT17	Keratin, type I cytoskeletal 17	17365.7	12963.3	6299.06	13949.4	13406.1	14474.1	14.084	13.6621	12.6209	13.7679	13.7106	13.8212	13.4557	13.7666	-0.310896	0.310019	0.806141
Q6P2P2	PRMT9	Protein arginine N-methyltransferase 9	41027.7	26979.5	25652.9	37907.7	30365.3	47087.8	15.3243	14.7196	14.6468	15.2102	14.8901	15.5231	14.8969	15.2078	-0.310895	0.176737	0.806142
O75792	RNASEH2A	Ribonuclease H2 subunit A	434867	373679	317961	479025	396090	519795	18.7302	18.5114	18.2785	18.8697	18.5955	18.9876	18.5067	18.8176	-0.310882	0.0729296	0.806149
Q5T7W0	ZNF618	Zinc finger protein 618	NA	5842.19	9647.58	NA	10569.7	8201.7	NA	12.5123	13.236	NA	13.3676	13.0017	12.8741	13.1847	-0.310553	0.270119	0.806333
P62699	YPEL5	Protein yippee-like 5	902130	758220	854099	1.01069e+06	983976	1.1201e+06	19.783	19.5323	19.704	19.9469	19.9083	20.0952	19.6731	19.9835	-0.310365	0.0140083	0.806438
Q8TAA5	GRPEL2	GrpE protein homolog 2, mitochondrial	61492.6	48955.2	47078.2	61573.8	59109.3	74217	15.9081	15.5792	15.5228	15.91	15.8511	16.1795	15.67	15.9802	-0.310172	0.0640834	0.806545
O76094	SRP72	Signal recognition particle subunit SRP72	408713	467753	473283	528112	506366	644151	18.6407	18.8354	18.8523	19.0105	18.9498	19.297	18.7762	19.0858	-0.309627	0.0411043	0.80685
Q86SX6	GLRX5	Glutaredoxin-related protein 5, mitochondrial	512164	406690	384051	585453	423142	614396	18.9662	18.6336	18.5509	19.1592	18.6908	19.2288	18.7169	19.0263	-0.309344	0.104747	0.807009
Q9H0W8	SMG9	Protein SMG9	332537	292456	282742	340299	387028	396974	18.3432	18.1579	18.1091	18.3764	18.5621	18.5987	18.2034	18.5124	-0.309021	0.0178714	0.807189
Q13243	SRSF5	Serine/arginine-rich splicing factor 5	581644	417775	409385	582747	480432	674631	19.1498	18.6724	18.6431	19.1525	18.874	19.3637	18.8217	19.1301	-0.308327	0.119456	0.807578
Q9UM22	EPDR1	Mammalian ependymin-related protein 1	179676	125354	148466	183320	139228	248722	17.455	16.9357	17.1798	17.484	17.0871	17.9242	17.1902	17.4984	-0.308272	0.165338	0.807608
P42765	ACAA2	3-ketoacyl-CoA thiolase, mitochondrial	266899	250910	191017	287656	287403	293729	18.0259	17.9368	17.5433	18.134	18.1327	18.1641	17.8354	18.1436	-0.308245	0.0414909	0.807624
O75061	DNAJC6	Putative tyrosine-protein phosphatase auxilin	32684.9	43431.1	38659.4	46230	55175	40835.6	14.9963	15.4064	15.2385	15.4965	15.7517	15.3175	15.2138	15.5219	-0.308165	0.0768723	0.807668
Q9BZF3	OSBPL6	Oxysterol-binding protein-related protein 6	84754.8	62496.8	49236.6	83702.2	67940.5	87011.7	16.371	15.9315	15.5874	16.353	16.052	16.4089	15.9633	16.2713	-0.307979	0.151776	0.807773
P62910	RPL32	60S ribosomal protein L32	4.92418e+06	4328482	4.17105e+06	5.48608e+06	5.1889e+06	5924177	22.2315	22.0454	21.992	22.3873	22.307	22.4982	22.0896	22.3975	-0.307888	0.0139231	0.807824
Q9P0J7	KCMF1	E3 ubiquitin-protein ligase KCMF1	185908	100124	120433	179532	125263	189064	17.5042	16.6114	16.8779	17.4539	16.9346	17.5285	16.9978	17.3057	-0.30782	0.211218	0.807862
Q9BWD1	ACAT2	Acetyl-CoA acetyltransferase, cytosolic	1.52722e+06	1176764	1.12668e+06	1.62601e+06	1.36967e+06	1.72406e+06	20.5425	20.1664	20.1036	20.6329	20.3854	20.7174	20.2708	20.5786	-0.30772	0.0729226	0.807918
Q02833	RASSF7	Ras association domain-containing protein 7	35852	31260.1	26889.4	39001.3	31635.7	46304.5	15.1298	14.932	14.7148	15.2512	14.9493	15.4989	14.9255	15.2331	-0.307605	0.0990974	0.807982
P36405	ARL3	ADP-ribosylation factor-like protein 3	1.07175e+06	878433	808954	1.12945e+06	1031521	1.23899e+06	20.0315	19.7446	19.6257	20.1072	19.9763	20.2407	19.8006	20.1081	-0.307483	0.0483973	0.80805
P14621	ACYP2	Acylphosphatase-2	472779	337679	307865	506014	372745	493818	18.8508	18.3653	18.2319	18.9488	18.5078	18.9136	18.4827	18.7901	-0.30741	0.134861	0.808091
O15514	POLR2D	DNA-directed RNA polymerase II subunit RPB4	228159	169827	171669	254005	194173	255505	17.7997	17.3737	17.3893	17.9545	17.567	17.963	17.5209	17.8282	-0.307272	0.091846	0.808168
P49418	AMPH	Amphiphysin	230087	204524	181098	267421	230860	261518	17.8118	17.6419	17.4664	18.0288	17.8167	17.9965	17.64	17.9473	-0.307271	0.0284957	0.808169
P26447	S100A4	Protein S100-A4	808176	478867	387297	873756	475129	683673	19.6243	18.8693	18.5631	19.7369	18.858	19.3829	19.0189	19.3259	-0.30704	0.262874	0.808299
Q8NAV1	PRPF38A	Pre-mRNA-splicing factor 38A	516920	432460	406117	580372	466640	634724	18.9796	18.7222	18.6315	19.1466	18.832	19.2758	18.7778	19.0848	-0.307006	0.0714185	0.808318
Q9GZY6	LAT2	Linker for activation of T-cells family member 2	12128.7	19416.7	20009.5	14491.9	27933.6	22039.7	13.5661	14.245	14.2884	13.823	14.7697	14.4278	14.0332	14.3402	-0.306982	0.203208	0.808331
P49773	HINT1	Histidine triad nucleotide-binding protein 1	3.34179e+06	2.60003e+06	2.41792e+06	3.77967e+06	2.91263e+06	3.61294e+06	21.6722	21.3101	21.2053	21.8498	21.4739	21.7847	21.3959	21.7028	-0.306947	0.0848936	0.808351
O43482	OIP5	Protein Mis18-beta	74828.2	75612.6	67031.7	93645.3	95132.9	80577.6	16.1913	16.2063	16.0326	16.5149	16.5377	16.2981	16.1434	16.4502	-0.306826	0.0161697	0.808418
Q02543	RPL18A	60S ribosomal protein L18a	2200658	2430366	2.83941e+06	2.82881e+06	2.91506e+06	3.48487e+06	21.0695	21.2127	21.4372	21.4318	21.4751	21.7327	21.2398	21.5465	-0.306708	0.0513233	0.808485
O60684	KPNA6	Importin subunit alpha-7	1.98795e+06	1.89997e+06	1801522	2.23408e+06	2060948	2.79632e+06	20.9228	20.8575	20.7808	21.0913	20.9749	21.4151	20.8537	21.1604	-0.306682	0.0550986	0.808499
Q9H019	MTFR1L	Mitochondrial fission regulator 1-like	125163	108592	96381.1	134240	120418	153321	16.9335	16.7286	16.5565	17.0345	16.8777	17.2262	16.7395	17.0461	-0.306621	0.0549817	0.808533
Q6ICB0	DESI1	Desumoylating isopeptidase 1	256200	219055	230904	285746	272821	314313	17.9669	17.7409	17.8169	18.1244	18.0576	18.2618	17.8416	18.1479	-0.306344	0.0138873	0.808689
Q9UKK6	NXT1	NTF2-related export protein 1	351955	286732	248927	382606	314634	394520	18.425	18.1293	17.9254	18.5455	18.2633	18.5897	18.1599	18.4662	-0.30627	0.0781634	0.80873
P10619	CTSA	Lysosomal protective protein	341679	247294	284480	377904	287639	417960	18.3823	17.9159	18.118	18.5277	18.1339	18.673	18.1387	18.4449	-0.30615	0.106516	0.808797
Q9BPX5	ARPC5L	Actin-related protein 2/3 complex subunit 5-like protein	1.50427e+06	1.13048e+06	1.02163e+06	1.49915e+06	1.28369e+06	1.70603e+06	20.5206	20.1085	19.9624	20.5157	20.2919	20.7022	20.1972	20.5033	-0.306072	0.109302	0.808841
P38570	ITGAE	Integrin alpha-E	69834.8	62555.1	55660.7	69648	71694.7	91936.6	16.0917	15.9328	15.7644	16.0878	16.1296	16.4884	15.9296	16.2352	-0.305619	0.0700269	0.809095
O75629	CREG1	Protein CREG1	223762	124227	153295	214725	119288	313977	17.7716	16.9226	17.226	17.7121	16.8641	18.2603	17.3067	17.6122	-0.305446	0.242099	0.809192
Q00403	GTF2B	Transcription initiation factor IIB	211157	246673	266802	271951	296524	325029	17.688	17.9122	18.0254	18.053	18.1778	18.3102	17.8752	18.1803	-0.305125	0.0327535	0.809372
Q13257	MAD2L1	Mitotic spindle assembly checkpoint protein MAD2A	824994	743569	721313	960025	847787	1.02481e+06	19.654	19.5041	19.4603	19.8727	19.6933	19.9669	19.5395	19.8443	-0.30486	0.0202172	0.809521
P12955	PEPD	Xaa-Pro dipeptidase	1.17409e+06	892806	799637	1.30105e+06	923017	1.3157e+06	20.1631	19.768	19.609	20.3112	19.816	20.3274	19.8467	20.1515	-0.304855	0.129628	0.809524
P43686	PSMC4	26S proteasome regulatory subunit 6B	2.83917e+06	2.32656e+06	2.15036e+06	3.05511e+06	2.60854e+06	3358197	21.437	21.1498	21.0361	21.5428	21.3148	21.6793	21.2076	21.5123	-0.304636	0.0655429	0.809646
Q6P4I2	WDR73	WD repeat-containing protein 73	58395.9	51175	54355.8	62135.9	61246.3	80376.2	15.8336	15.6432	15.7301	15.9231	15.9023	16.2945	15.7356	16.04	-0.304359	0.0567812	0.809802
P80303	NUCB2	Nucleobindin-2	584710	495678	413838	638494	553846	638370	19.1574	18.919	18.6587	19.2843	19.0791	19.284	18.9117	19.2158	-0.30412	0.059833	0.809936
Q9BZK7	TBL1XR1	F-box-like/WD repeat-containing protein TBL1XR1	369445	279042	264347	381769	325308	412922	18.495	18.0901	18.0121	18.5423	18.3114	18.6555	18.1991	18.5031	-0.304032	0.08645	0.809986
P26374	CHML	Rab proteins geranylgeranyltransferase component A 2	181065	189141	182455	208425	202659	278361	17.4661	17.5291	17.4772	17.6692	17.6287	18.0866	17.4908	17.7948	-0.30401	0.0678667	0.809998
P35080	PFN2	Profilin-2	1.4949e+06	1123570	1.01516e+06	1.62901e+06	1.28405e+06	1.53252e+06	20.5116	20.0997	19.9533	20.6356	20.2923	20.5475	20.1882	20.4918	-0.303588	0.101433	0.810235
P11802	CDK4	Cyclin-dependent kinase 4	198127	189868	150940	248436	219529	195638	17.5961	17.5346	17.2036	17.9225	17.7441	17.5778	17.4448	17.7481	-0.303361	0.0600398	0.810362
P48556	PSMD8	26S proteasome non-ATPase regulatory subunit 8	1.2933e+06	1.41464e+06	1.40289e+06	1696891	1589098	1.78841e+06	20.3026	20.432	20.42	20.6945	20.5998	20.7702	20.3849	20.6882	-0.303293	0.00490042	0.810401
O15164	TRIM24	Transcription intermediary factor 1-alpha	63219.9	75658.4	80148.1	86725.7	91123.6	91134.2	15.9481	16.2072	16.2904	16.4042	16.4755	16.4757	16.1486	16.4518	-0.303243	0.0171102	0.810429
P60900	PSMA6	Proteasome subunit alpha type-6	3712025	2.67968e+06	2.69136e+06	3853130	3.12566e+06	4173470	21.8238	21.3536	21.3599	21.8776	21.5757	21.9928	21.5124	21.8154	-0.302946	0.104761	0.810595
Q86WB0	ZC3HC1	Nuclear-interacting partner of ALK	162949	146972	129571	186502	158793	196646	17.3141	17.1652	16.9834	17.5088	17.2768	17.5852	17.1542	17.457	-0.302744	0.0415695	0.810709
Q9UK76	JPT1	Jupiter microtubule associated homolog 1	1.20825e+06	862749	907300	1.32078e+06	1.00932e+06	1.33071e+06	20.2045	19.7186	19.7912	20.333	19.945	20.3438	19.9048	20.2072	-0.302463	0.103611	0.810867
P46777	RPL5	60S ribosomal protein L5	2.5694e+06	3.52978e+06	4.22503e+06	3.58447e+06	4.09534e+06	4.89547e+06	21.293	21.7511	22.0105	21.7733	21.9656	22.223	21.6849	21.9873	-0.302407	0.144089	0.810898
Q9BZ23	PANK2	Pantothenate kinase 2, mitochondrial	109129	105749	107846	118189	138436	142544	16.7357	16.6903	16.7186	16.8507	17.0789	17.1211	16.7149	17.0169	-0.302027	0.0141995	0.811112
P06493	CDK1	Cyclin-dependent kinase 1	2833232	2.64353e+06	2711547	3.13536e+06	3.29289e+06	3.68515e+06	21.434	21.334	21.3707	21.5802	21.6509	21.8133	21.3796	21.6815	-0.301893	0.0102611	0.811187
Q96G28	CFAP36	Cilia- and flagella-associated protein 36	62947.4	37320.6	20626.3	57288.1	33963.8	46652.6	15.9419	15.1877	14.3322	15.8059	15.0517	15.5097	15.1539	15.4558	-0.301863	0.353422	0.811204
Q9Y6K9	IKBKG	NF-kappa-B essential modulator	322090	255132	217631	341719	264325	370807	18.2971	17.9609	17.7315	18.3824	18.012	18.5003	17.9965	18.2982	-0.301731	0.120385	0.811278
Q9NSK0	KLC4	Kinesin light chain 4	180781	150599	127088	223968	143999	200804	17.4639	17.2004	16.9555	17.7729	17.1357	17.6154	17.2066	17.508	-0.301453	0.13247	0.811435
Q6P597	KLC3	Kinesin light chain 3	1.2089e+06	1.06988e+06	777088	1.30955e+06	1.1402e+06	1259880	20.2053	20.029	19.5677	20.3206	20.1209	20.2649	19.934	20.2355	-0.301448	0.0932276	0.811437
Q96JB5	CDK5RAP3	CDK5 regulatory subunit-associated protein 3	184014	146854	135396	175759	177894	218944	17.4895	17.164	17.0468	17.4232	17.4407	17.7402	17.2334	17.5347	-0.301265	0.0780081	0.811541
O00244	ATOX1	Copper transport protein ATOX1	1.7413e+06	1.28039e+06	1.00234e+06	1.83463e+06	1.28759e+06	1.7685e+06	20.7317	20.2881	19.9349	20.8071	20.2962	20.7541	20.3183	20.6191	-0.300853	0.17712	0.811772
Q9NQZ5	STARD7	StAR-related lipid transfer protein 7, mitochondrial	126200	144623	99445	112724	218584	137656	16.9454	17.1419	16.6016	16.7824	17.7378	17.0707	16.8963	17.197	-0.300687	0.197394	0.811866
Q9P2A4	ABI3	ABI gene family member 3	100598	82890.6	83851.7	119625	98743.2	110539	16.6182	16.3389	16.3556	16.8682	16.5914	16.7542	16.4376	16.7379	-0.300345	0.0348435	0.812058
P35625	TIMP3	Metalloproteinase inhibitor 3	226170	334941	241500	347064	420636	233996	17.787	18.3535	17.8817	18.4048	18.6822	17.8361	18.0074	18.3077	-0.300309	0.17932	0.812079
Q96IK1	BOD1	Biorientation of chromosomes in cell division protein 1	145436	113661	126742	159602	134962	181580	17.15	16.7944	16.9515	17.2841	17.0422	17.4702	16.9653	17.2655	-0.300204	0.0694307	0.812138
Q0VDF9	HSPA14	Heat shock 70 kDa protein 14	677832	567741	519088	730615	647290	788509	19.3706	19.1149	18.9856	19.4788	19.3041	19.5888	19.157	19.4572	-0.30017	0.049067	0.812157
Q9UMX5	NENF	Neudesin	533338	387820	309243	548292	394480	551833	19.0247	18.565	18.2384	19.0646	18.5896	19.0739	18.6094	18.9094	-0.299985	0.17595	0.812261
Q8WVV9	HNRNPLL	Heterogeneous nuclear ribonucleoprotein L-like	354121	285892	343983	384926	382520	441085	18.4339	18.1251	18.392	18.5542	18.5452	18.7507	18.317	18.6167	-0.299707	0.0294901	0.812417
Q6PJG6	BRAT1	BRCA1-associated ATM activator 1	200978	180960	189529	209187	230619	266335	17.6167	17.4653	17.5321	17.6744	17.8152	18.0229	17.538	17.8375	-0.299474	0.0318644	0.812548
P62873	GNB1	Guanine nucleotide-binding protein G(I)/G(S)/G(T) subunit beta-1	750632	552479	491578	795715	630628	757179	19.5177	19.0756	18.9071	19.6019	19.2664	19.5303	19.1668	19.4662	-0.299409	0.117401	0.812585
O60664	PLIN3	Perilipin-3	2.49548e+06	1.93413e+06	1.77824e+06	2.61174e+06	2.24659e+06	2725089	21.2509	20.8833	20.762	21.3166	21.0993	21.3779	20.9654	21.2646	-0.299199	0.0770763	0.812704
Q12841	FSTL1	Follistatin-related protein 1	252543	205387	177524	273502	216197	290080	17.9462	17.648	17.4377	18.0612	17.722	18.1461	17.6773	17.9764	-0.299154	0.0996091	0.812729
P83436	COG7	Conserved oligomeric Golgi complex subunit 7	89345.9	85118.6	84720.5	107006	98022	114402	16.4471	16.3772	16.3704	16.7073	16.5808	16.8037	16.3982	16.6973	-0.299058	0.00775493	0.812783
O15212	PFDN6	Prefoldin subunit 6	1.37218e+06	912620	966894	1.35657e+06	1.05973e+06	1567570	20.388	19.7997	19.883	20.3715	20.0153	20.5801	20.0236	20.3223	-0.29874	0.151539	0.812962
P53999	SUB1	Activated RNA polymerase II transcriptional coactivator p15	2.24138e+06	1.99302e+06	1689021	2.76511e+06	1.96308e+06	2.58496e+06	21.096	20.9265	20.6878	21.3989	20.9047	21.3017	20.9034	21.2018	-0.298357	0.0931594	0.813178
Q96LT7	C9orf72	Guanine nucleotide exchange C9orf72	28645.2	32598.4	31137.8	34341.1	41828.5	37640.6	14.806	14.9925	14.9264	15.0676	15.3522	15.2	14.9083	15.2066	-0.298315	0.0218421	0.813202
Q7Z5J4	RAI1	Retinoic acid-induced protein 1	31267.6	50742.4	578410	786612	62230.3	34861	14.9324	15.6309	19.1417	19.5853	15.9253	15.0893	16.5683	16.8667	-0.298311	0.409458	0.813204
Q8TCA0	LRRC20	Leucine-rich repeat-containing protein 20	770981	604837	481366	857626	615954	790075	19.5563	19.2062	18.8768	19.71	19.2325	19.5916	19.2131	19.5114	-0.298261	0.1438	0.813232
Q04917	YWHAH	14-3-3 protein eta	2.69999e+06	1.38299e+06	970915	2766255	1.15006e+06	2118734	21.3645	20.3994	19.889	21.3995	20.1333	21.0148	20.551	20.8492	-0.298227	0.33271	0.813251
P08758	ANXA5	Annexin A5	13093244	9795373	8700216	13416321	11131645	13879836	23.6423	23.2237	23.0526	23.6775	23.4082	23.7265	23.3062	23.604	-0.297843	0.110055	0.813468
Q5TAX3	ZCCHC11	Terminal uridylyltransferase 4	67236.8	60029.4	76494.6	47634.8	85163.9	141356	16.037	15.8734	16.2231	15.5397	16.378	17.109	16.0445	16.3422	-0.297747	0.221921	0.813522
Q8N954	GPATCH11	G patch domain-containing protein 11	223959	225973	193997	248318	235900	311286	17.7729	17.7858	17.5657	17.9218	17.8478	18.2479	17.7081	18.0058	-0.297728	0.059434	0.813533
O95625	ZBTB11	Zinc finger and BTB domain-containing protein 11	477022	203407	152546	328850	208909	400145	18.8637	17.634	17.2189	18.3271	17.6725	18.6102	17.9055	18.2033	-0.29772	0.388256	0.813537
Q99614	TTC1	Tetratricopeptide repeat protein 1	1581278	1.23891e+06	1.07299e+06	1.6722e+06	1232779	1.89315e+06	20.5927	20.2406	20.0332	20.6733	20.2335	20.8524	20.2888	20.5864	-0.297551	0.142901	0.813632
Q53GA4	PHLDA2	Pleckstrin homology-like domain family A member 2	316574	337871	374538	374266	463286	428862	18.2722	18.3661	18.5148	18.5137	18.8215	18.7102	18.3844	18.6818	-0.29745	0.0314287	0.813689
Q92785	DPF2	Zinc finger protein ubi-d4	130394	121166	153752	138611	171936	189128	16.9925	16.8866	17.2302	17.0807	17.3915	17.529	17.0365	17.3337	-0.297271	0.0752533	0.81379
Q9NWB6	ARGLU1	Arginine and glutamate-rich protein 1	413011	323771	287956	431336	359485	460654	18.6558	18.3046	18.1355	18.7185	18.4556	18.8133	18.3653	18.6625	-0.297143	0.0945324	0.813862
Q9BVJ7	DUSP23	Dual specificity protein phosphatase 23	419081	393849	341713	463241	409540	551411	18.6769	18.5873	18.3824	18.8214	18.6436	19.0728	18.5489	18.8459	-0.29708	0.0648934	0.813898
O75083	WDR1	WD repeat-containing protein 1	6.93716e+06	6014220	5.57791e+06	7.49808e+06	6.64823e+06	8658588	22.7259	22.5199	22.4113	22.8381	22.6645	23.0457	22.5524	22.8494	-0.297059	0.0570399	0.81391
O60925	PFDN1	Prefoldin subunit 1	1948766	1.43126e+06	1.27798e+06	2.03811e+06	1.52988e+06	2.11959e+06	20.8941	20.4489	20.2854	20.9588	20.545	21.0154	20.5428	20.8397	-0.296906	0.139503	0.813996
P35269	GTF2F1	General transcription factor IIF subunit 1	536045	439035	438664	591687	509024	635200	19.032	18.744	18.7428	19.1745	18.9574	19.2769	18.8396	19.1362	-0.296657	0.0471892	0.814137
P38646	HSPA9	Stress-70 protein, mitochondrial	8472480	7273024	7554601	9069638	8856216	10723322	23.0144	22.7941	22.8489	23.1126	23.0783	23.3542	22.8858	23.1817	-0.295907	0.0308084	0.81456
Q9BU89	DOHH	Deoxyhypusine hydroxylase	555676	443718	425589	600855	479844	673258	19.0839	18.7593	18.6991	19.1967	18.8722	19.3608	18.8474	19.1432	-0.295797	0.0950119	0.814622
P52294	KPNA1	Importin subunit alpha-5	379042	337584	311761	452371	368832	442100	18.532	18.3649	18.2501	18.7871	18.4926	18.754	18.3823	18.6779	-0.295599	0.0376914	0.814734
P07204	THBD	Thrombomodulin	23267.5	36899	38428.1	30681.8	53333.7	37268	14.506	15.1713	15.2299	14.9051	15.7028	15.1856	14.9691	15.2645	-0.295435	0.206228	0.814827
P31943	HNRNPH1	Heterogeneous nuclear ribonucleoprotein H	8283360	8434065	8.1735e+06	10799231	9367168	10433029	22.9818	23.0078	22.9625	23.3644	23.1592	23.3147	22.984	23.2794	-0.295386	0.00601655	0.814854
P24666	ACP1	Low molecular weight phosphotyrosine protein phosphatase	1957857	1.42936e+06	1.46695e+06	1.95823e+06	1.73778e+06	2.22746e+06	20.9008	20.4469	20.4844	20.9011	20.7288	21.087	20.6107	20.9056	-0.294909	0.0913786	0.815124
Q9NPF4	OSGEP	Probable tRNA N6-adenosine threonylcarbamoyltransferase	693411	599869	554834	744837	707561	808455	19.4034	19.1943	19.0817	19.5066	19.4325	19.6248	19.2264	19.5213	-0.294845	0.0261271	0.81516
O00273	DFFA	DNA fragmentation factor subunit alpha	275191	222344	191868	287443	233318	323144	18.0701	17.7624	17.5498	18.1329	17.8319	18.3018	17.7941	18.0889	-0.294804	0.111286	0.815183
O95881	TXNDC12	Thioredoxin domain-containing protein 12	1.44861e+06	1.05496e+06	932870	1557777	1105205	1.5284e+06	20.4662	20.0088	19.8313	20.5711	20.0759	20.5436	20.1021	20.3968	-0.294739	0.151946	0.81522
Q96DE0	NUDT16	U8 snoRNA-decapping enzyme	180110	156498	126309	193872	164681	205774	17.4585	17.2558	16.9466	17.5647	17.3293	17.6507	17.2203	17.5149	-0.29462	0.081358	0.815287
Q15726	KISS1	Metastasis-suppressor KiSS-1	145442	144093	156756	154100	182246	215724	17.1501	17.1366	17.2582	17.2335	17.4755	17.7188	17.1816	17.476	-0.294326	0.0628239	0.815453
P50583	NUDT2	Bis(5'-nucleosyl)-tetraphosphatase [asymmetrical]	558384	424041	405283	589853	460405	651568	19.0909	18.6938	18.6286	19.17	18.8125	19.3136	18.8044	19.0987	-0.294262	0.115371	0.81549
Q14680	MELK	Maternal embryonic leucine zipper kinase	67262.8	107444	147596	69190.2	160996	176441	16.0375	16.7132	17.1713	16.0783	17.2967	17.4288	16.6407	16.9346	-0.293906	0.264006	0.815691
Q8TBK6	ZCCHC10	Zinc finger CCHC domain-containing protein 10	119016	94907	85017.1	100906	114604	152985	16.8608	16.5342	16.3755	16.6227	16.8063	17.223	16.5902	16.884	-0.293829	0.139978	0.815734
Q9H0N5	PCBD2	Pterin-4-alpha-carbinolamine dehydratase 2	107803	74596	135727	110079	164900	110742	16.718	16.1868	17.0503	16.7482	17.3312	16.7568	16.6517	16.9454	-0.293686	0.212078	0.815815
Q9H6D7	HAUS4	HAUS augmin-like complex subunit 4	31541.4	26681.5	26897	33949.6	30299	40526.4	14.945	14.7036	14.7152	15.0511	14.887	15.3066	14.7879	15.0816	-0.293664	0.0625664	0.815827
Q99873	PRMT1	Protein arginine N-methyltransferase 1	1687253	1.52786e+06	1.50498e+06	1.89851e+06	1.73427e+06	2.16945e+06	20.6862	20.5431	20.5213	20.8564	20.7259	21.0489	20.5835	20.8771	-0.293532	0.0303153	0.815902
O75607	NPM3	Nucleoplasmin-3	307633	179740	271204	317078	268076	324789	18.2308	17.4556	18.049	18.2745	18.0323	18.3091	17.9118	18.2053	-0.293494	0.147862	0.815923
Q13352	ITGB3BP	Centromere protein R	13126.4	17460.7	22392.1	14817.6	29120	21892.8	13.6802	14.0918	14.4507	13.855	14.8297	14.4182	14.0742	14.3676	-0.293401	0.216556	0.815976
Q14061	COX17	Cytochrome c oxidase copper chaperone	55981.5	32060.4	53887.2	74176.2	38021.3	63119.1	15.7727	14.9685	15.7177	16.1787	15.2145	15.9458	15.4863	15.7797	-0.293386	0.222507	0.815985
Q9BSL1	UBAC1	Ubiquitin-associated domain-containing protein 1	131635	104788	93542.5	139384	121415	140292	17.0062	16.6771	16.5133	17.0887	16.8896	17.0981	16.7322	17.0255	-0.293246	0.0695472	0.816064
P62280	RPS11	40S ribosomal protein S11	2257821	2.69677e+06	3.22439e+06	2.82385e+06	3.68636e+06	3.46981e+06	21.1065	21.3628	21.6206	21.4292	21.8138	21.7264	21.3633	21.6565	-0.293176	0.0951248	0.816104
Q9BU76	MMTAG2	Multiple myeloma tumor-associated protein 2	203489	203901	187898	237487	226060	266925	17.6346	17.6375	17.5196	17.8575	17.7863	18.0261	17.5972	17.89	-0.292743	0.01367	0.816349
P41229	KDM5C	Lysine-specific demethylase 5C	518523	488784	554293	526350	715343	685698	18.984	18.8988	19.0803	19.0057	19.4483	19.3872	18.9877	19.2804	-0.292659	0.0595823	0.816396
P63272	SUPT4H1	Transcription elongation factor SPT4	686124	576392	549152	745028	663922	806875	19.3881	19.1367	19.0668	19.5069	19.3407	19.622	19.1972	19.4899	-0.292643	0.0420028	0.816405
Q96GU1	PAGE5	P antigen family member 5	4.06741e+06	3002749	2.7465e+06	4509999	3003354	4550119	21.9557	21.5179	21.3892	22.1047	21.5181	22.1175	21.6209	21.9134	-0.292539	0.156747	0.816464
P16298	PPP3CB	Serine/threonine-protein phosphatase 2B catalytic subunit beta isoform	764321	744983	794851	910034	925150	987492	19.5438	19.5068	19.6003	19.7956	19.8193	19.9134	19.5503	19.8428	-0.292435	0.00170254	0.816523
Q08752	PPID	Peptidyl-prolyl cis-trans isomerase D	670827	696975	682167	786904	810320	918821	19.3556	19.4107	19.3798	19.5858	19.6281	19.8094	19.382	19.6745	-0.292431	0.00990016	0.816525
Q13042	CDC16	Cell division cycle protein 16 homolog	362188	476972	458002	512094	560510	506321	18.4664	18.8635	18.805	18.966	19.0964	18.9497	18.7116	19.004	-0.292401	0.0379911	0.816542
Q9H173	SIL1	Nucleotide exchange factor SIL1	144892	127139	146772	156040	155121	205007	17.1446	16.956	17.1632	17.2516	17.243	17.6453	17.088	17.38	-0.292006	0.0696846	0.816766
Q15691	MAPRE1	Microtubule-associated protein RP/EB family member 1	2.07064e+06	1.73895e+06	1.58071e+06	2.30232e+06	1.83999e+06	2.46562e+06	20.9816	20.7298	20.5921	21.1347	20.8113	21.2335	20.7679	21.0598	-0.291961	0.0806433	0.816791
Q86X55	CARM1	Histone-arginine methyltransferase CARM1	588852	324590	339606	432154	363449	757634	19.1675	18.3083	18.3735	18.7212	18.4714	19.5311	18.6164	18.9079	-0.291472	0.268989	0.817068
Q13347	EIF3I	Eukaryotic translation initiation factor 3 subunit I	1338925	1.03644e+06	906662	1.42005e+06	1.08477e+06	1.49691e+06	20.3526	19.9832	19.7902	20.4375	20.049	20.5136	20.042	20.3333	-0.291325	0.126756	0.817151
Q8N9N8	EIF1AD	Probable RNA-binding protein EIF1AD	335231	278116	253966	353412	311945	393415	18.3548	18.0853	17.9543	18.431	18.2509	18.5857	18.1315	18.4225	-0.291073	0.0654638	0.817294
Q9BQG2	NUDT12	Peroxisomal NADH pyrophosphatase NUDT12	59088.9	64316.7	37360.9	55946.1	70522.6	65905	15.8506	15.9729	15.1892	15.7718	16.1058	16.0081	15.6709	15.9619	-0.290967	0.160435	0.817354
P60842	EIF4A1	Eukaryotic initiation factor 4A-I	21962382	20423276	19299258	24986718	21704594	29229298	24.3885	24.2837	24.202	24.5747	24.3715	24.8009	24.2914	24.5824	-0.290928	0.0546283	0.817376
Q99547	MPHOSPH6	M-phase phosphoprotein 6	167458	90607.7	80461.3	136087	101167	162289	17.3534	16.4673	16.296	17.0542	16.6264	17.3082	16.7056	16.9963	-0.290653	0.283694	0.817532
Q13247	SRSF6	Serine/arginine-rich splicing factor 6	4.17256e+06	3.33955e+06	3.04379e+06	4.47725e+06	3561895	4866896	21.9925	21.6712	21.5374	22.0942	21.7642	22.2146	21.7337	22.0243	-0.290602	0.100942	0.817561
Q6IPR3	TYW3	tRNA wybutosine-synthesizing protein 3 homolog	53383.3	50468.9	49449.7	57366.4	60339.3	70410.3	15.7041	15.6231	15.5937	15.8079	15.8808	16.1035	15.6403	15.9307	-0.290448	0.0239807	0.817648
Q9BQ04	RBM4B	RNA-binding protein 4B	448314	378212	374515	511765	442767	512256	18.7741	18.5288	18.5147	18.9651	18.7562	18.9665	18.6059	18.8959	-0.290057	0.0281984	0.81787
Q9BRR8	GPATCH1	G patch domain-containing protein 1	80975.5	109522	108412	125980	109602	127271	16.3052	16.7409	16.7262	16.9428	16.7419	16.9575	16.5907	16.8808	-0.29002	0.0614957	0.817891
Q63ZY3	KANK2	KN motif and ankyrin repeat domain-containing protein 2	187182	146928	149168	203445	172823	213173	17.5141	17.1648	17.1866	17.6343	17.3989	17.7017	17.2885	17.5783	-0.289825	0.0591788	0.818001
Q9BUF5	TUBB6	Tubulin beta-6 chain	5.73978e+06	4718401	4652959	6649057	5147272	6.72001e+06	22.4526	22.1699	22.1497	22.6647	22.2954	22.68	22.2574	22.5467	-0.289327	0.0710215	0.818284
Q6IN85	PPP4R3A	Serine/threonine-protein phosphatase 4 regulatory subunit 3A	343721	261164	241904	342785	283909	407213	18.3909	17.9946	17.8841	18.3869	18.1151	18.6354	18.0899	18.3791	-0.289294	0.129115	0.818302
Q9NYS0	NKIRAS1	NF-kappa-B inhibitor-interacting Ras-like protein 1	152956	116088	103643	147824	135780	167321	17.2228	16.8249	16.6613	17.1735	17.0509	17.3523	16.903	17.1922	-0.289272	0.104421	0.818315
Q06210	GFPT1	Glutamine--fructose-6-phosphate aminotransferase [isomerizing] 1	875700	766777	715370	1.04727e+06	847600	987297	19.7401	19.5484	19.4483	19.9982	19.693	19.9131	19.579	19.8681	-0.289166	0.0410945	0.818375
Q9Y5Z4	HEBP2	Heme-binding protein 2	398741	308346	244673	449386	298717	408765	18.6051	18.2342	17.9005	18.7776	18.1884	18.6409	18.2466	18.5356	-0.289048	0.170885	0.818442
P00441	SOD1	Superoxide dismutase [Cu-Zn]	1.90002e+06	1.51586e+06	1.47724e+06	2.23328e+06	1.52936e+06	2272195	20.8576	20.5317	20.4945	21.0907	20.5445	21.1157	20.6279	20.917	-0.28904	0.120398	0.818447
Q14181	POLA2	DNA polymerase alpha subunit B	139281	126890	125553	165190	149459	163904	17.0876	16.9532	16.9379	17.3338	17.1894	17.3225	16.9929	17.2819	-0.28895	0.00614017	0.818497
O60613	SELENOF	Selenoprotein F	250215	225855	191367	281242	228394	307024	17.9328	17.785	17.546	18.1015	17.8012	18.228	17.7546	18.0435	-0.288927	0.0793746	0.818511
Q147X3	NAA30	N-alpha-acetyltransferase 30	139606	121592	110454	161082	136867	155073	17.091	16.8917	16.7531	17.2974	17.0624	17.2426	16.9119	17.2008	-0.28889	0.0361938	0.818532
Q9UL46	PSME2	Proteasome activator complex subunit 2	1.38128e+06	946884	936632	1.47721e+06	948448	1.59372e+06	20.3976	19.8528	19.8371	20.4944	19.8552	20.604	20.0292	20.3179	-0.288697	0.182846	0.818641
Q9UHI6	DDX20	Probable ATP-dependent RNA helicase DDX20	463713	417274	416854	501707	512897	571151	18.8229	18.6706	18.6692	18.9365	18.9683	19.1235	18.7209	19.0094	-0.288538	0.0112389	0.818731
Q96Q11	TRNT1	CCA tRNA nucleotidyltransferase 1, mitochondrial	297659	255133	280788	310926	373598	334319	18.1833	17.9609	18.0991	18.2462	18.5111	18.3509	18.0811	18.3694	-0.288298	0.0244595	0.818868
Q96AT9	RPE	Ribulose-phosphate 3-epimerase	577617	456215	413138	615395	495842	649447	19.1398	18.7994	18.6563	19.2312	18.9195	19.3089	18.8651	19.1532	-0.288052	0.0988732	0.819007
O15013	ARHGEF10	Rho guanine nucleotide exchange factor 10	42719.2	36984.5	35120.4	39655	48760.1	52223.7	15.3826	15.1746	15.1	15.2752	15.5734	15.6724	15.2191	15.507	-0.287932	0.060784	0.819075
Q14240	EIF4A2	Eukaryotic initiation factor 4A-II	976080	839399	768089	1054467	902425	1203484	19.8966	19.679	19.5509	20.0081	19.7834	20.1988	19.7089	19.9968	-0.287921	0.0722271	0.819082
Q5VWQ8	DAB2IP	Disabled homolog 2-interacting protein	111910	59340.7	55238.1	91812.6	78538.2	92562.4	16.772	15.8567	15.7534	16.4864	16.2611	16.4981	16.1274	16.4152	-0.287855	0.276839	0.819119
Q53H82	LACTB2	Endoribonuclease LACTB2	568060	452609	399225	609795	488056	627509	19.1157	18.7879	18.6068	19.218	18.8967	19.2593	18.8368	19.1246	-0.287833	0.09986	0.819132
Q9H1I8	ASCC2	Activating signal cointegrator 1 complex subunit 2	69888.3	99530.8	120543	132479	119319	96427.4	16.0928	16.6029	16.8792	17.0154	16.8645	16.5572	16.5249	16.8123	-0.287408	0.171594	0.819373
P50452	SERPINB8	Serpin B8	1.34093e+06	1.1308e+06	1.09529e+06	1.47147e+06	1.25977e+06	1.62849e+06	20.3548	20.1089	20.0629	20.4888	20.2647	20.6351	20.1755	20.4629	-0.287351	0.0574229	0.819405
P42025	ACTR1B	Beta-centractin	1.29664e+06	1.03056e+06	819939	1.41295e+06	1.03756e+06	1.35817e+06	20.3064	19.975	19.6452	20.4303	19.9848	20.3732	19.9755	20.2628	-0.287256	0.144925	0.819459
O00299	CLIC1	Chloride intracellular channel protein 1	16235164	12317074	10793268	16337515	13436146	17865896	23.9526	23.5542	23.3636	23.9617	23.6796	24.0907	23.6235	23.9107	-0.287201	0.126997	0.81949
O43399	TPD52L2	Tumor protein D54	5.29591e+06	3.68657e+06	3.59647e+06	5140527	4246966	5.84403e+06	22.3364	21.8138	21.7782	22.2935	22.018	22.4785	21.9761	22.2633	-0.287191	0.143363	0.819496
Q99733	NAP1L4	Nucleosome assembly protein 1-like 4	2.59402e+06	2.07654e+06	1.96392e+06	2.86896e+06	2.21369e+06	3.02541e+06	21.3068	20.9858	20.9053	21.4521	21.078	21.5287	21.0659	21.3529	-0.286999	0.0971728	0.819605
O60443	GSDME	Gasdermin-E	566251	579448	527786	660210	642623	741340	19.1111	19.1443	19.0096	19.3326	19.2936	19.4998	19.0883	19.3753	-0.286987	0.0111679	0.819612
P49441	INPP1	Inositol polyphosphate 1-phosphatase	159537	121033	114872	166112	142655	170002	17.2835	16.885	16.8097	17.3418	17.1222	17.3752	16.9927	17.2797	-0.28697	0.0825792	0.819621
P07900	HSP90AA1	Heat shock protein HSP 90-alpha	12905854	9519063	8663663	12484535	10102483	15324549	23.6215	23.1824	23.0465	23.5736	23.2682	23.8693	23.2835	23.5704	-0.28691	0.158314	0.819656
P05161	ISG15	Ubiquitin-like protein ISG15	506161	511255	445829	601133	567538	613854	18.9492	18.9637	18.7661	19.1973	19.1144	19.2275	18.893	19.1797	-0.286722	0.00667273	0.819763
P0C7M7	ACSM4	Acyl-coenzyme A synthetase ACSM4, mitochondrial	80780.7	122289	130120	103608	163577	137673	16.3017	16.8999	16.9895	16.6608	17.3196	17.0709	16.7304	17.0171	-0.286706	0.180205	0.819772
Q09028	RBBP4	Histone-binding protein RBBP4	553423	395952	338145	656228	347258	589988	19.078	18.595	18.3673	19.3238	18.4057	19.1703	18.6801	18.9666	-0.286514	0.210474	0.819881
P49721	PSMB2	Proteasome subunit beta type-2	3096482	2993273	2.9222e+06	3.53197e+06	3385542	4.10844e+06	21.5622	21.5133	21.4786	21.752	21.691	21.9702	21.518	21.8044	-0.286347	0.0206624	0.819976
O95825	CRYZL1	Quinone oxidoreductase-like protein 1	198258	178721	154053	223233	177208	250273	17.597	17.4474	17.2331	17.7682	17.4351	17.9331	17.4258	17.7121	-0.286325	0.0919729	0.819988
Q9Y3F4	STRAP	Serine-threonine kinase receptor-associated protein	990644	834373	751822	1.16274e+06	899007	1.0781e+06	19.918	19.6703	19.52	20.1491	19.778	20.0401	19.7028	19.989	-0.286253	0.0736661	0.820029
O15504	NUPL2	Nucleoporin-like protein 2	98857.4	80864.2	80445.8	105725	112187	98305.2	16.5931	16.3032	16.2957	16.69	16.7755	16.585	16.3973	16.6835	-0.286158	0.0310399	0.820083
O00622	CYR61	Protein CYR61	227220	237912	225408	277889	298257	266498	17.7937	17.8601	17.7822	18.0841	18.1862	18.0238	17.812	18.098	-0.286044	0.00366088	0.820148
Q9BPX7	C7orf25	UPF0415 protein C7orf25	52149.4	44267.4	44056.6	54076.7	46049.6	74014.8	15.6704	15.434	15.4271	15.7227	15.4909	16.1755	15.5105	15.7964	-0.285918	0.133983	0.820219
P57764	GSDMD	Gasdermin-D	604381	519450	506135	645453	609366	732110	19.2051	18.9866	18.9492	19.3	19.2169	19.4817	19.047	19.3329	-0.285906	0.0335422	0.820226
P05067	APP	Amyloid-beta A4 protein	349170	584743	919960	342722	982136	1.01079e+06	18.4136	19.1574	19.8112	18.3867	19.9056	19.9471	19.1274	19.4131	-0.28569	0.294529	0.820349
P28072	PSMB6	Proteasome subunit beta type-6	4.06564e+06	2.99409e+06	2892117	4.11362e+06	3.37655e+06	4.58962e+06	21.9551	21.5137	21.4637	21.972	21.6871	22.1299	21.6441	21.9297	-0.285536	0.120296	0.820437
O95433	AHSA1	Activator of 90 kDa heat shock protein ATPase homolog 1	2.68853e+06	2.08864e+06	1.99475e+06	2.78509e+06	2.34483e+06	3.1058e+06	21.3584	20.9941	20.9278	21.4093	21.1611	21.5665	21.0934	21.379	-0.285526	0.0950987	0.820442
Q13867	BLMH	Bleomycin hydrolase	1232344	1.20893e+06	1.12601e+06	1348015	1.38708e+06	1.62433e+06	20.233	20.2053	20.1028	20.3624	20.4036	20.6314	20.1804	20.4658	-0.285456	0.0228499	0.820482
Q96CS2	HAUS1	HAUS augmin-like complex subunit 1	78817.5	62181.6	60366.2	84446.5	65208.5	97258.5	16.2662	15.9242	15.8815	16.3657	15.9928	16.5695	16.024	16.3094	-0.285392	0.119993	0.820518
Q9H299	SH3BGRL3	SH3 domain-binding glutamic acid-rich-like protein 3	2.99001e+06	2241702	1.87571e+06	3.22034e+06	2.27503e+06	3.10607e+06	21.5117	21.0962	20.839	21.6188	21.1175	21.5667	21.149	21.4343	-0.285335	0.161932	0.820551
O60936	NOL3	Nucleolar protein 3	227738	190065	153018	251668	182700	260626	17.797	17.5361	17.2233	17.9412	17.4791	17.9916	17.5188	17.804	-0.285137	0.137344	0.820664
Q8N5N7	MRPL50	39S ribosomal protein L50, mitochondrial	542538	424267	366453	555222	460282	597031	19.0494	18.6946	18.4833	19.0827	18.8122	19.1874	18.7424	19.0274	-0.28502	0.114856	0.82073
O43504	LAMTOR5	Ragulator complex protein LAMTOR5	143730	87868.1	80222.4	163019	86849.2	129395	17.133	16.4231	16.2917	17.3147	16.4062	16.9814	16.6159	16.9008	-0.284854	0.246104	0.820825
Q9H3H3	C11orf68	UPF0696 protein C11orf68	1.07006e+06	1.02759e+06	884158	1.11612e+06	1.12289e+06	1.40229e+06	20.0293	19.9708	19.7539	20.0901	20.0988	20.4194	19.918	20.2027	-0.284721	0.0578973	0.820901
O95302	FKBP9	Peptidyl-prolyl cis-trans isomerase FKBP9	410831	379299	325321	481336	386179	492767	18.6482	18.533	18.3115	18.8767	18.5589	18.9105	18.4976	18.782	-0.284491	0.0619989	0.821031
O60826	CCDC22	Coiled-coil domain-containing protein 22	254627	247606	207774	263074	286430	314103	17.958	17.9177	17.6647	18.0051	18.1278	18.2609	17.8468	18.1313	-0.284482	0.034544	0.821036
P30085	CMPK1	UMP-CMP kinase	2702871	2.18412e+06	1907949	2.94899e+06	2.3172e+06	2976446	21.3661	21.0586	20.8636	21.4918	21.144	21.5052	21.0961	21.3803	-0.284209	0.101447	0.821192
P46781	RPS9	40S ribosomal protein S9	5.26301e+06	6356013	7320548	6.40798e+06	8821097	7821641	22.3275	22.5997	22.8035	22.6114	23.0725	22.899	22.5769	22.861	-0.284112	0.10495	0.821247
Q9Y680	FKBP7	Peptidyl-prolyl cis-trans isomerase FKBP7	135027	107448	100865	138910	115361	164821	17.0429	16.7133	16.6221	17.0838	16.8158	17.3305	16.7927	17.0767	-0.283962	0.113497	0.821333
P63162	SNRPN	Small nuclear ribonucleoprotein-associated protein N	234733	193066	170897	392583	175527	202667	17.8407	17.5587	17.3828	18.5826	17.4213	17.6288	17.5941	17.8776	-0.283519	0.231635	0.821585
P98170	XIAP	E3 ubiquitin-protein ligase XIAP	91187.4	70464	66160.5	100714	74607.1	101949	16.4765	16.1046	16.0137	16.6199	16.187	16.6375	16.1983	16.4815	-0.283197	0.117398	0.821768
Q8N6I1	EID2	EP300-interacting inhibitor of differentiation 2	115654	105361	124617	103795	121903	216255	16.8195	16.685	16.9271	16.6634	16.8954	17.7224	16.8105	17.0937	-0.283187	0.207276	0.821774
P48681	NES	Nestin	344250	270670	292758	411987	307661	387795	18.3931	18.0462	18.1593	18.6522	18.231	18.5649	18.1995	18.4827	-0.28318	0.0786667	0.821778
P08729	KRT7	Keratin, type II cytoskeletal 7	563016	506917	472662	662558	539533	679776	19.1028	18.9514	18.8504	19.3377	19.0414	19.3747	18.9682	19.2512	-0.283028	0.04635	0.821864
Q13425	SNTB2	Beta-2-syntrophin	279678	279517	278802	325619	334903	359964	18.0934	18.0926	18.0889	18.3128	18.3534	18.4575	18.0916	18.3746	-0.282945	0.00202848	0.821912
Q9BQA1	WDR77	Methylosome protein 50	2.66695e+06	2.08809e+06	2.23202e+06	2.81329e+06	2.51387e+06	3.16349e+06	21.3468	20.9937	21.0899	21.4238	21.2615	21.5931	21.1435	21.4261	-0.282656	0.0609077	0.822076
Q14019	COTL1	Coactosin-like protein	3.12023e+06	2337274	2.09335e+06	3.31732e+06	2.51878e+06	3288060	21.5732	21.1564	20.9974	21.6616	21.2643	21.6488	21.2423	21.5249	-0.282562	0.132686	0.82213
O75147	OBSL1	Obscurin-like protein 1	103186	81227.3	91369.1	115676	109588	108531	16.6549	16.3097	16.4794	16.8197	16.7417	16.7278	16.4813	16.7631	-0.281744	0.0226027	0.822596
O00213	APBB1	Amyloid-beta A4 precursor protein-binding family B member 1	55684.6	59457.5	48972.2	74076.9	65511.5	60015.2	15.765	15.8596	15.5797	16.1767	15.9995	15.873	15.7347	16.0164	-0.281666	0.0408479	0.82264
Q9UBS8	RNF14	E3 ubiquitin-protein ligase RNF14	155760	130637	105520	170080	138871	163169	17.249	16.9952	16.6872	17.3759	17.0834	17.316	16.9771	17.2584	-0.281306	0.098764	0.822846
Q9H330	TMEM245	Transmembrane protein 245	473311	266653	395260	429500	334287	623573	18.8524	18.0246	18.5924	18.7123	18.3507	19.2502	18.4898	18.7711	-0.281249	0.232735	0.822878
Q96MH2	HEXIM2	Protein HEXIM2	63444.7	61661.9	51874.9	77067	58519.6	80706.6	15.9532	15.9121	15.6627	16.2338	15.8366	16.3004	15.8427	16.1236	-0.280934	0.0831584	0.823058
Q03111	MLLT1	Protein ENL	107423	90155	85185.5	107393	106798	129004	16.7129	16.4601	16.3783	16.7125	16.7045	16.9771	16.5171	16.798	-0.280912	0.0563052	0.823071
P61916	NPC2	Epididymal secretory protein E1	1.2121e+06	914445	900109	1.37805e+06	968937	1.34003e+06	20.2091	19.8025	19.7797	20.3942	19.886	20.3538	19.9304	20.2114	-0.280907	0.127064	0.823073
Q5JSL3	DOCK11	Dedicator of cytokinesis protein 11	72570.2	58943.9	43365.5	65382	71264.5	71394.7	16.1471	15.8471	15.4043	15.9966	16.1209	16.1235	15.7995	16.0803	-0.280875	0.135598	0.823091
A6NIH7	UNC119B	Protein unc-119 homolog B	107915	84020.7	67650.3	112343	85768	114161	16.7195	16.3585	16.0458	16.7776	16.3882	16.8007	16.3746	16.6555	-0.28087	0.151397	0.823094
O94952	FBXO21	F-box only protein 21	60102.9	58717.8	67342.9	67597.7	81736.1	77105.8	15.8751	15.8415	16.0392	16.0447	16.3187	16.2346	15.9186	16.1993	-0.280677	0.0266589	0.823205
P47755	CAPZA2	F-actin-capping protein subunit alpha-2	2.75355e+06	1.9548e+06	1.88638e+06	2.80878e+06	2.24798e+06	2881902	21.3929	20.8986	20.8472	21.4215	21.1002	21.4586	21.0462	21.3268	-0.280553	0.130726	0.823275
Q16773	KYAT1	Kynurenine--oxoglutarate transaminase 1	41465.8	30769.5	26500.2	45457.2	33011.1	40376.4	15.3396	14.9092	14.6937	15.4722	15.0107	15.3012	14.9809	15.2614	-0.280515	0.153614	0.823297
Q9UHW5	GPN3	GPN-loop GTPase 3	85549.4	81117	80785.1	89849.9	98624.6	113336	16.3845	16.3077	16.3018	16.4552	16.5897	16.7903	16.3313	16.6117	-0.280384	0.0306477	0.823372
P49023	PXN	Paxillin	569717	375439	313738	553394	397344	546728	19.1199	18.5182	18.2592	19.0779	18.6	19.0605	18.6324	18.9128	-0.280378	0.219055	0.823375
Q92530	PSMF1	Proteasome inhibitor PI31 subunit	924024	710770	569087	947088	702582	1.00589e+06	19.8176	19.439	19.1183	19.8531	19.4223	19.94	19.4583	19.7385	-0.280202	0.169521	0.823476
Q9UJC5	SH3BGRL2	SH3 domain-binding glutamic acid-rich-like protein 2	50256.8	36169.7	30421.4	48877.4	41822.2	48392.8	15.617	15.1425	14.8928	15.5769	15.352	15.5625	15.2174	15.4971	-0.279681	0.152775	0.823773
O96007	MOCS2	Molybdopterin synthase catalytic subunit	224735	167973	152846	218177	204315	231483	17.7779	17.3579	17.2217	17.7351	17.6404	17.8205	17.4525	17.732	-0.279555	0.0974896	0.823845
Q9UI30	TRMT112	Multifunctional methyltransferase subunit TRM112-like protein	1427945	1.19325e+06	1.15386e+06	1.53974e+06	1.27678e+06	1.78849e+06	20.4455	20.1865	20.138	20.5543	20.2841	20.7703	20.2567	20.5362	-0.279546	0.0902228	0.82385
P49736	MCM2	DNA replication licensing factor MCM2	1.14978e+06	1.22296e+06	1.14637e+06	1292787	1.28425e+06	1735639	20.1329	20.2219	20.1286	20.3021	20.2925	20.727	20.1612	20.4405	-0.27936	0.0774888	0.823956
Q8IY31	IFT20	Intraflagellar transport protein 20 homolog	12901.6	10153.6	8902.27	17121.6	7946.7	15316.4	13.6553	13.3097	13.12	14.0635	12.9561	13.9028	13.3616	13.6408	-0.279179	0.20421	0.82406
Q5TAQ9	DCAF8	DDB1- and CUL4-associated factor 8	325495	270908	232911	353120	282309	368102	18.3123	18.0474	17.8294	18.4298	18.1069	18.4897	18.063	18.3422	-0.279108	0.0991955	0.8241
P07942	LAMB1	Laminin subunit beta-1	116668	99684.1	105644	115767	123517	153498	16.832	16.6051	16.6889	16.8209	16.9144	17.2279	16.7087	16.9877	-0.279035	0.066451	0.824142
P08243	ASNS	Asparagine synthetase [glutamine-hydrolyzing]	1232855	1.21407e+06	1.31549e+06	1.36356e+06	1.4367e+06	1.79552e+06	20.2336	20.2114	20.3272	20.3789	20.4543	20.776	20.2574	20.5364	-0.279027	0.0563186	0.824146
Q8N6T3	ARFGAP1	ADP-ribosylation factor GTPase-activating protein 1	679220	506587	484327	715941	542735	765639	19.3735	18.9505	18.8856	19.4495	19.0499	19.5463	19.0699	19.3486	-0.278695	0.133067	0.824336
Q13469	NFATC2	Nuclear factor of activated T-cells, cytoplasmic 2	70258.4	53523.3	57743.1	69747	71573	77651.3	16.1004	15.7079	15.8174	16.0898	16.1271	16.2447	15.8752	16.1539	-0.27869	0.0441463	0.824339
Q8NEP7	KLHDC9	Kelch domain-containing protein 9	331435	161475	118647	141994	224370	355755	18.3384	17.301	16.8563	17.1155	17.7755	18.4405	17.4985	17.7772	-0.278623	0.351553	0.824377
Q9UH17	APOBEC3B	DNA dC->dU-editing enzyme APOBEC-3B	269209	367454	431095	331636	505060	454411	18.0384	18.4872	18.7176	18.3392	18.9461	18.7936	18.4144	18.693	-0.278585	0.173034	0.824399
Q8WWB7	GLMP	Glycosylated lysosomal membrane protein	241113	218932	168663	259090	262435	233700	17.8794	17.7401	17.3638	17.9831	18.0016	17.8343	17.6611	17.9397	-0.278576	0.0721023	0.824404
Q8TBE9	NANP	N-acylneuraminate-9-phosphatase	88505.7	68034.1	55313.3	87600	72940.3	93015.8	16.4335	16.054	15.7553	16.4186	16.1544	16.5052	16.0809	16.3594	-0.27849	0.144424	0.824453
Q13405	MRPL49	39S ribosomal protein L49, mitochondrial	643669	472646	456529	651774	550901	690166	19.296	18.8504	18.8003	19.314	19.0714	19.3966	18.9822	19.2607	-0.278441	0.108542	0.824481
Q12888	TP53BP1	TP53-binding protein 1	289628	267670	258409	329198	304484	356503	18.1438	18.0301	17.9793	18.3286	18.216	18.4436	18.0511	18.3294	-0.27831	0.0150243	0.824557
P29279	CTGF	Connective tissue growth factor	168446	198413	211741	218952	300524	191829	17.3619	17.5981	17.6919	17.7403	18.1971	17.5495	17.5507	17.8289	-0.278278	0.137939	0.824575
Q96B26	EXOSC8	Exosome complex component RRP43	325610	262808	240738	325670	309639	364288	18.3128	18.0036	17.8771	18.3131	18.2402	18.4747	18.0645	18.3427	-0.278153	0.0663356	0.824646
Q9UHD9	UBQLN2	Ubiquilin-2	196779	190165	193286	254514	220745	229540	17.5862	17.5369	17.5604	17.9574	17.752	17.8084	17.5612	17.8393	-0.278101	0.00784082	0.824676
O14495	PLPP3	Phospholipid phosphatase 3	181822	206242	194325	246602	278188	189375	17.4722	17.654	17.5681	17.9118	18.0857	17.5309	17.5648	17.8428	-0.278053	0.0891087	0.824703
Q9H469	FBXL15	F-box/LRR-repeat protein 15	47171.1	15189.5	NA	36100.8	18505	51170	15.5256	13.8908	NA	15.1397	14.1756	15.643	14.7082	14.9861	-0.277925	0.413159	0.824777
Q9BUK0	CHCHD7	Coiled-coil-helix-coiled-coil-helix domain-containing protein 7	50025.1	59446.4	52682.5	61486.7	71766.6	63240.2	15.6104	15.8593	15.685	15.908	16.131	15.9486	15.7182	15.9959	-0.27762	0.0269905	0.824951
Q9UHR6	ZNHIT2	Zinc finger HIT domain-containing protein 2	141947	127614	120575	159136	142308	171755	17.115	16.9614	16.8796	17.2799	17.1187	17.39	16.9853	17.2628	-0.27752	0.0296211	0.825008
P62875	POLR2L	DNA-directed RNA polymerases I, II, and III subunit RPABC5	462681	305725	271461	429299	342547	464793	18.8197	18.2219	18.0504	18.7116	18.3859	18.8262	18.364	18.6413	-0.277292	0.198327	0.825139
Q9BRA2	TXNDC17	Thioredoxin domain-containing protein 17	3.4303e+06	2.41514e+06	2393323	3.47065e+06	2.64189e+06	3.84672e+06	21.7099	21.2037	21.1906	21.7268	21.3331	21.8752	21.3681	21.645	-0.276983	0.154961	0.825315
Q8N2M8	CLASRP	CLK4-associating serine/arginine rich protein	25675.7	19888.9	16487.1	24381.8	21555.3	28493.9	14.6481	14.2797	14.0091	14.5735	14.3958	14.7984	14.3123	14.5892	-0.276928	0.143021	0.825347
Q08378	GOLGA3	Golgin subfamily A member 3	417006	346331	302544	439098	373374	473926	18.6697	18.4018	18.2068	18.7442	18.5103	18.8543	18.4261	18.7029	-0.27682	0.0869881	0.825408
Q16698	DECR1	2,4-dienoyl-CoA reductase, mitochondrial	4.48632e+06	2979669	2.63423e+06	5053773	3.0461e+06	4.06764e+06	22.0971	21.5067	21.329	22.2689	21.5385	21.9558	21.6443	21.9211	-0.276817	0.221924	0.82541
Q12983	BNIP3	BCL2/adenovirus E1B 19 kDa protein-interacting protein 3	54635.5	55232.9	49047.2	54075.7	54671.6	89015.6	15.7376	15.7532	15.5819	15.7227	15.7385	16.4418	15.6909	15.9677	-0.276763	0.165518	0.825441
Q9NPI6	DCP1A	mRNA-decapping enzyme 1A	106271	86862.3	79989.4	107718	93982.6	129668	16.6974	16.4064	16.2875	16.7169	16.5201	16.9845	16.4638	16.7405	-0.276707	0.105305	0.825473
Q96FQ6	S100A16	Protein S100-A16	693710	376308	403512	654970	424445	673574	19.404	18.5216	18.6223	19.3211	18.6952	19.3615	18.8493	19.1259	-0.276661	0.25566	0.8255
Q01658	DR1	Protein Dr1	988925	786278	685938	1.0157e+06	816273	1.14357e+06	19.9155	19.5847	19.3877	19.954	19.6387	20.1251	19.6293	19.9059	-0.276649	0.129461	0.825506
P50990	CCT8	T-complex protein 1 subunit theta	4942696	4284471	3916659	5195040	4623041	6134753	22.2369	22.0307	21.9012	22.3087	22.1404	22.5486	22.0562	22.3326	-0.276314	0.0769511	0.825698
Q96HR8	NAF1	H/ACA ribonucleoprotein complex non-core subunit NAF1	316171	88819.3	128190	255140	115244	217424	18.2703	16.4386	16.9679	17.9609	16.8143	17.7302	17.2256	17.5018	-0.276184	0.417229	0.825772
Q9BZF9	UACA	Uveal autoantigen with coiled-coil domains and ankyrin repeats	354128	307551	281895	392676	345298	402104	18.4339	18.2305	18.1048	18.583	18.3975	18.6172	18.2564	18.5326	-0.276164	0.0378934	0.825784
Q9BRG1	VPS25	Vacuolar protein-sorting-associated protein 25	464946	402593	395370	533564	450035	547276	18.8267	18.619	18.5928	19.0253	18.7797	19.0619	18.6795	18.9556	-0.276126	0.0380882	0.825805
Q13795	ARFRP1	ADP-ribosylation factor-related protein 1	63321.7	83963.4	79792.8	89174.9	98227.6	85996.4	15.9504	16.3575	16.284	16.4443	16.5838	16.392	16.1973	16.4734	-0.276107	0.0507741	0.825816
P07992	ERCC1	DNA excision repair protein ERCC-1	55197.5	48913.1	42324	62811	53530.9	60344.3	15.7523	15.5779	15.3692	15.9387	15.7081	15.8809	15.5665	15.8426	-0.276101	0.0476917	0.82582
Q8WXD5	GEMIN6	Gem-associated protein 6	154650	100081	84885	157341	88538.7	167426	17.2386	16.6108	16.3732	17.2635	16.434	17.3532	16.7409	17.0169	-0.27601	0.246572	0.825872
Q8TF05	PPP4R1	Serine/threonine-protein phosphatase 4 regulatory subunit 1	669819	534617	501671	692285	602797	764013	19.3534	19.0281	18.9364	19.401	19.2013	19.5432	19.106	19.3819	-0.275873	0.0827016	0.82595
O95551	TDP2	Tyrosyl-DNA phosphodiesterase 2	248457	200198	198728	243159	239540	301149	17.9226	17.6111	17.6004	17.8915	17.8699	18.2001	17.7114	17.9872	-0.275809	0.0762918	0.825987
Q5VZE5	NAA35	N-alpha-acetyltransferase 35, NatC auxiliary subunit	231201	265460	265248	273513	339267	311305	17.8188	18.0181	18.017	18.0612	18.3721	18.248	17.9513	18.2271	-0.275791	0.0357704	0.825997
Q8NFH4	NUP37	Nucleoporin Nup37	738149	637195	591930	823721	694252	863850	19.4936	19.2814	19.1751	19.6518	19.4051	19.7204	19.3167	19.5924	-0.275774	0.0540413	0.826007
Q99426	TBCB	Tubulin-folding cofactor B	1707034	1.38097e+06	1.22589e+06	1.82432e+06	1.41457e+06	1.98608e+06	20.7031	20.3972	20.2254	20.7989	20.4319	20.9215	20.4419	20.7175	-0.27555	0.121059	0.826135
O95429	BAG4	BAG family molecular chaperone regulator 4	78935.3	57116.9	52193	81034.1	68493	75179.7	16.2684	15.8016	15.6716	16.3062	16.0637	16.1981	15.9139	16.1893	-0.275461	0.123684	0.826186
Q96N21	TEPSIN	AP-4 complex accessory subunit Tepsin	33293.5	45469.6	65672.2	43835.3	64481.5	62355.8	15.023	15.4726	16.003	15.4198	15.9766	15.9282	15.4995	15.7749	-0.275358	0.244576	0.826245
Q96I99	SUCLG2	Succinate--CoA ligase [GDP-forming] subunit beta, mitochondrial	1.08323e+06	976407	888204	1130197	1.1603e+06	1.26999e+06	20.0469	19.8971	19.7605	20.1081	20.1461	20.2764	19.9015	20.1769	-0.275345	0.0222194	0.826253
Q13438	OS9	Protein OS-9	144121	103486	108107	123837	137281	168093	17.1369	16.6591	16.7221	16.9181	17.0668	17.3589	16.8394	17.1146	-0.275221	0.126336	0.826324
P08670	VIM	Vimentin	58027624	46875836	66947064	58684664	80907080	67972440	25.7902	25.4823	25.9965	25.8065	26.2698	26.0184	25.7564	26.0316	-0.275198	0.120918	0.826337
P60510	PPP4C	Serine/threonine-protein phosphatase 4 catalytic subunit	402593	318342	331898	428359	370700	474523	18.619	18.2802	18.3404	18.7085	18.4999	18.8561	18.4132	18.6882	-0.274969	0.069095	0.826468
P20290	BTF3	Transcription factor BTF3	1.07979e+06	895704	911194	1.08937e+06	1.11904e+06	1.27985e+06	20.0423	19.7727	19.7974	20.0551	20.0938	20.2875	19.8708	20.1455	-0.274684	0.0371495	0.826631
O94855	SEC24D	Protein transport protein Sec24D	264602	256852	228312	318021	286983	300991	18.0135	17.9706	17.8006	18.2788	18.1306	18.1994	17.9282	18.2029	-0.274679	0.0107764	0.826634
Q14651	PLS1	Plastin-1	350081	317915	300041	386519	347972	439425	18.4173	18.2783	18.1948	18.5602	18.4086	18.7453	18.2968	18.5713	-0.274547	0.0430435	0.82671
Q6P2E9	EDC4	Enhancer of mRNA-decapping protein 4	635852	539104	482697	677292	598946	721831	19.2783	19.0402	18.8808	19.3694	19.1921	19.4613	19.0664	19.3409	-0.274497	0.059518	0.826738
P09497	CLTB	Clathrin light chain B	1.40257e+06	1.09589e+06	953084	1.55288e+06	1.11555e+06	1.49655e+06	20.4196	20.0637	19.8622	20.5665	20.0893	20.5132	20.1152	20.3897	-0.274495	0.140439	0.82674
P61421	ATP6V0D1	V-type proton ATPase subunit d 1	536399	427770	431474	576005	518962	586109	19.0329	18.7065	18.7189	19.1357	18.9853	19.1608	18.8194	19.0939	-0.274488	0.0412754	0.826744
P02647	APOA1	Apolipoprotein A-I	254840	189690	138137	272850	212337	203921	17.9592	17.5333	17.0757	18.0577	17.696	17.6377	17.5228	17.7971	-0.274379	0.213349	0.826806
P55263	ADK	Adenosine kinase	2.23119e+06	1.72684e+06	1717556	2.21798e+06	1.95226e+06	2.70385e+06	21.0894	20.7197	20.7119	21.0808	20.8967	21.3666	20.8403	21.1147	-0.274368	0.111946	0.826813
Q9H6R0	DHX33	Putative ATP-dependent RNA helicase DHX33	23518.3	49106.5	70458.8	52856.1	67659.4	40250	14.5215	15.5836	16.1045	15.6898	16.046	15.2967	15.4032	15.6775	-0.274291	0.363303	0.826857
Q53HC9	EIPR1	EARP-interacting protein	454549	379578	342577	479834	399212	545572	18.7941	18.534	18.3861	18.8722	18.6068	19.0574	18.5714	18.8455	-0.274067	0.0990948	0.826985
Q05932	FPGS	Folylpolyglutamate synthase, mitochondrial	28254.6	33642.2	29478.4	31580.2	36174	43357	14.7862	15.038	14.8474	14.9467	15.1427	15.404	14.8905	15.1645	-0.27394	0.0790221	0.827058
P01034	CST3	Cystatin-C	346438	262256	236715	425024	269293	332096	18.4022	18.0006	17.8528	18.6972	18.0388	18.3412	18.0852	18.3591	-0.273866	0.171277	0.8271
Q9UJU6	DBNL	Drebrin-like protein	652747	497862	502072	736962	545798	716771	19.3162	18.9254	18.9375	19.4912	19.058	19.4512	19.0597	19.3335	-0.273768	0.109048	0.827156
O95219	SNX4	Sorting nexin-4	157010	133812	127294	172950	145526	187759	17.2605	17.0298	16.9578	17.4	17.1509	17.5185	17.0827	17.3565	-0.273761	0.0637363	0.827161
Q96AY3	FKBP10	Peptidyl-prolyl cis-trans isomerase FKBP10	846343	752969	718134	1.03603e+06	876040	890590	19.6909	19.5222	19.4539	19.9826	19.7406	19.7644	19.5557	19.8292	-0.273557	0.0321965	0.827277
P35606	COPB2	Coatomer subunit beta'	1.51014e+06	1.62047e+06	1629145	1.74903e+06	1.89065e+06	2.12917e+06	20.5262	20.628	20.6357	20.7381	20.8505	21.0219	20.5966	20.8701	-0.273508	0.022817	0.827305
P56199	ITGA1	Integrin alpha-1	310603	353454	177363	394316	243707	357797	18.2447	18.4312	17.4363	18.589	17.8948	18.4488	18.0374	18.3109	-0.273448	0.250836	0.82734
Q9GZU1	MCOLN1	Mucolipin-1	22976	34361.6	35570.4	29322.1	58630.1	28842.7	14.4878	15.0685	15.1184	14.8397	15.8394	14.8159	14.8916	15.165	-0.273411	0.247851	0.827361
Q14141	2020-09-06	Septin-6	113150	98005.4	72175	120705	94128.1	124378	16.7879	16.5806	16.1392	16.8811	16.5223	16.9244	16.5026	16.7759	-0.273393	0.145092	0.827372
P50991	CCT4	T-complex protein 1 subunit delta	3.84689e+06	3.75145e+06	3.55613e+06	4.12635e+06	4307677	5.09344e+06	21.8753	21.839	21.7619	21.9764	22.0385	22.2802	21.8254	22.0984	-0.272989	0.0312913	0.827603
P12268	IMPDH2	Inosine-5'-monophosphate dehydrogenase 2	5714130	4664442	4324643	5.8443e+06	5346451	6507475	22.4461	22.1533	22.0441	22.4786	22.3502	22.6337	22.2145	22.4875	-0.272964	0.0681717	0.827618
O75934	BCAS2	Pre-mRNA-splicing factor SPF27	432362	235110	228862	394948	277366	374525	18.7219	17.843	17.8041	18.5913	18.0814	18.5147	18.123	18.3958	-0.272819	0.272699	0.827701
Q9NWS0	PIH1D1	PIH1 domain-containing protein 1	274683	206575	178827	273450	224711	290890	18.0674	17.6563	17.4482	18.0609	17.7777	18.1501	17.724	17.9962	-0.272274	0.14148	0.828014
P41250	GARS	Glycine--tRNA ligase	1.8051e+06	1.79661e+06	1.35333e+06	2.1115e+06	1.77256e+06	2.06458e+06	20.7836	20.7768	20.3681	21.0098	20.7574	20.9774	20.6429	20.9149	-0.272028	0.0723143	0.828154
Q9UHX1	PUF60	Poly(U)-binding-splicing factor PUF60	1762997	1.40943e+06	1.20185e+06	1.89497e+06	1.54212e+06	1798919	20.7496	20.4267	20.1968	20.8537	20.5565	20.7787	20.4577	20.7296	-0.27194	0.107121	0.828205
Q9BVV6	KIAA0586	Protein TALPID3	40799.3	46754.1	56282.8	49368.9	70216	54503.9	15.3163	15.5128	15.7804	15.5913	16.0995	15.7341	15.5365	15.8083	-0.27181	0.130859	0.82828
Q9NSY1	BMP2K	BMP-2-inducible protein kinase	227312	225426	234023	231680	324040	281067	17.7943	17.7823	17.8363	17.8218	18.3058	18.1006	17.8043	18.076	-0.271744	0.0677887	0.828318
P46776	RPL27A	60S ribosomal protein L27a	6714767	6662118	6.92908e+06	7522796	8117150	8931254	22.6789	22.6675	22.7242	22.8428	22.9525	23.0904	22.6902	22.9619	-0.271707	0.013451	0.828339
Q96C86	DCPS	m7GpppX diphosphatase	590370	450603	378471	596671	464858	638447	19.1713	18.7815	18.5298	19.1866	18.8264	19.2842	18.8275	19.0991	-0.271545	0.157002	0.828432
P28161	GSTM2	Glutathione S-transferase Mu 2	69532	56380.7	47432.2	89722.7	50480.6	72194.3	16.0854	15.7829	15.5336	16.4532	15.6234	16.1396	15.8006	16.0721	-0.271448	0.187297	0.828488
Q86UU0	BCL9L	B-cell CLL/lymphoma 9-like protein	169260	152001	142146	171920	141989	263418	17.3689	17.2137	17.117	17.3914	17.1154	18.007	17.2332	17.5046	-0.271389	0.183539	0.828522
Q9NUI1	DECR2	Peroxisomal 2,4-dienoyl-CoA reductase	59921.2	71243	62115	131901	74365.3	47508.9	15.8708	16.1205	15.9227	17.0091	16.1823	15.5359	15.9713	16.2425	-0.271153	0.233657	0.828657
Q6ZMK1	CYHR1	Cysteine and histidine-rich protein 1	91839.7	100089	98713	109160	106685	136927	16.4868	16.6109	16.591	16.7361	16.703	17.063	16.5629	16.834	-0.271142	0.0538633	0.828663
Q9Y2L9	LRCH1	Leucine-rich repeat and calponin homology domain-containing protein 1	183297	166100	157962	197349	189571	225797	17.4838	17.3417	17.2692	17.5904	17.5324	17.7847	17.3649	17.6358	-0.270901	0.0287965	0.828802
Q9UNH6	SNX7	Sorting nexin-7	60135.1	47055.6	41876.2	64530.9	52710.6	61188.9	15.8759	15.5221	15.3538	15.9777	15.6858	15.901	15.5839	15.8548	-0.270883	0.102508	0.828812
P62249	RPS16	40S ribosomal protein S16	3.46114e+06	4555971	5.52662e+06	4414625	6.33303e+06	5.47387e+06	21.7228	22.1193	22.398	22.0739	22.5945	22.3841	22.08	22.3508	-0.270781	0.167395	0.828871
Q92878	RAD50	DNA repair protein RAD50	508498	429781	402209	540206	478347	597311	18.9559	18.7132	18.6176	19.0432	18.8677	19.1881	18.7622	19.033	-0.270753	0.0608025	0.828887
Q96BR5	COA7	Cytochrome c oxidase assembly factor 7	344835	279337	285196	365893	325370	404926	18.3955	18.0916	18.1216	18.4811	18.3117	18.6273	18.2029	18.4734	-0.270431	0.057774	0.829072
Q15056	EIF4H	Eukaryotic translation initiation factor 4H	3245067	2.78869e+06	2.5772e+06	3.58495e+06	2.95445e+06	3.86349e+06	21.6298	21.4112	21.2974	21.7735	21.4945	21.8815	21.4461	21.7165	-0.270367	0.0738294	0.829108
P04114	APOB	Apolipoprotein B-100	400987	584171	376338	558328	839278	330062	18.6132	19.156	18.5217	19.0908	19.6788	18.3324	18.7636	19.034	-0.27034	0.24554	0.829124
Q9H0L4	CSTF2T	Cleavage stimulation factor subunit 2 tau variant	295369	171784	167417	247684	172157	349454	18.1722	17.3902	17.3531	17.9181	17.3934	18.4147	17.6385	17.9087	-0.270254	0.267716	0.829174
Q96EK5	KIF1BP	KIF1-binding protein	543737	441962	428194	558635	518986	622250	19.0525	18.7536	18.7079	19.0915	18.9853	19.2471	18.838	19.108	-0.27	0.0569024	0.829319
O15111	CHUK	Inhibitor of nuclear factor kappa-B kinase subunit alpha	89819.6	92527.1	83768	101176	99763.6	120813	16.4547	16.4976	16.3541	16.6265	16.6062	16.8824	16.4355	16.705	-0.269567	0.0316193	0.829569
Q9P2I0	CPSF2	Cleavage and polyadenylation specificity factor subunit 2	646476	520276	456714	685595	535401	732673	19.3022	18.9889	18.8009	19.387	19.0303	19.4828	19.0307	19.3	-0.269326	0.124187	0.829707
Q9HBU6	ETNK1	Ethanolamine kinase 1	57767.1	37324.2	46962.4	58425.7	53314.1	56899.3	15.818	15.1878	15.5192	15.8343	15.7022	15.7961	15.5083	15.7776	-0.269221	0.109843	0.829767
P45954	ACADSB	Short/branched chain specific acyl-CoA dehydrogenase, mitochondrial	699153	579202	547833	800399	610835	794016	19.4152	19.1437	19.0634	19.6104	19.2204	19.5988	19.2074	19.4765	-0.269086	0.0889319	0.829845
O60825	PFKFB2	6-phosphofructo-2-kinase/fructose-2,6-bisphosphatase 2	32762.1	57112.4	58478.2	54519.3	58757.4	59760.1	14.9997	15.8015	15.8356	15.7345	15.8425	15.8669	15.5456	15.8146	-0.268997	0.194097	0.829896
Q9NTG7	SIRT3	NAD-dependent protein deacetylase sirtuin-3, mitochondrial	78617.2	69482.4	61330.7	88575.9	74010.8	89362.1	16.2626	16.0844	15.9043	16.4346	16.1754	16.4474	16.0837	16.3525	-0.268737	0.0575613	0.830046
P86790;P86791	CCZ1B;CCZ1	Vacuolar fusion protein CCZ1 homolog B;Vacuolar fusion protein CCZ1 homolog	160419	137697	145504	161572	182998	189955	17.2915	17.0711	17.1507	17.3018	17.4815	17.5353	17.1711	17.4395	-0.26842	0.0244826	0.830228
Q9ULU4	ZMYND8	Protein kinase C-binding protein 1	168362	171224	174863	206778	179328	237541	17.3612	17.3855	17.4159	17.6577	17.4522	17.8578	17.3875	17.6559	-0.268395	0.0489113	0.830243
Q92688	ANP32B	Acidic leucine-rich nuclear phosphoprotein 32 family member B	3.06655e+06	2.68393e+06	2289983	3.61517e+06	2.53873e+06	3.58621e+06	21.5482	21.3559	21.1269	21.7856	21.2757	21.774	21.3437	21.6118	-0.268109	0.123903	0.830407
Q7LBC6	KDM3B	Lysine-specific demethylase 3B	225296	252340	174608	349041	188837	262975	17.7815	17.945	17.4138	18.413	17.5268	18.0046	17.7134	17.9815	-0.268049	0.195678	0.830442
P52306	RAP1GDS1	Rap1 GTPase-GDP dissociation stimulator 1	525530	465308	437302	600958	490004	634082	19.0034	18.8278	18.7383	19.1969	18.9024	19.2743	18.8565	19.1245	-0.268047	0.0614728	0.830443
Q9NP77	SSU72	RNA polymerase II subunit A C-terminal domain phosphatase SSU72	387305	339152	308531	415195	370722	459516	18.5631	18.3716	18.2351	18.6634	18.5	18.8098	18.3899	18.6577	-0.267809	0.0554854	0.83058
Q96B36	AKT1S1	Proline-rich AKT1 substrate 1	189681	151911	133154	200620	165709	201363	17.5332	17.2129	17.0227	17.6141	17.3383	17.6194	17.2563	17.5239	-0.267671	0.101401	0.83066
Q9BXY0	MAK16	Protein MAK16 homolog	259922	197715	219219	254675	247038	312136	17.9877	17.5931	17.742	17.9583	17.9144	18.2518	17.7743	18.0415	-0.26723	0.0859138	0.830913
Q9HB71	CACYBP	Calcyclin-binding protein	2089161	2182215	2078874	2.57839e+06	2.28225e+06	2806365	20.9945	21.0574	20.9874	21.298	21.122	21.4203	21.0131	21.2801	-0.267036	0.0237383	0.831025
Q13884	SNTB1	Beta-1-syntrophin	177858	158930	121690	200068	156269	191651	17.4404	17.278	16.8929	17.6101	17.2537	17.5481	17.2038	17.4706	-0.26689	0.116644	0.831109
Q9NYR9	NKIRAS2	NF-kappa-B inhibitor-interacting Ras-like protein 2	190171	158931	142626	196187	182066	210050	17.5369	17.278	17.1219	17.5819	17.4741	17.6804	17.3123	17.5788	-0.266495	0.0582525	0.831337
A5D8V6	VPS37C	Vacuolar protein sorting-associated protein 37C	172100	165008	143045	190551	188617	196650	17.3929	17.3322	17.1261	17.5398	17.5251	17.5853	17.2837	17.5501	-0.266338	0.012292	0.831427
Q8TET4	GANC	Neutral alpha-glucosidase C	25622.3	30955.7	34083	38742	33229.6	36533.5	14.6451	14.9179	15.0568	15.2416	15.0202	15.1569	14.8733	15.1396	-0.266311	0.0567152	0.831443
Q8WVK7	SKA2	Spindle and kinetochore-associated protein 2	73511.5	57898.5	65138	77818.3	73096.3	84751	16.1657	15.8212	15.9912	16.2478	16.1575	16.3709	15.9927	16.2588	-0.266049	0.0409214	0.831594
O00287	RFXAP	Regulatory factor X-associated protein	13713.3	11438.2	9456.22	16383.5	9879.13	15934	13.7433	13.4816	13.207	14	13.2702	13.9598	13.4773	13.7433	-0.26601	0.17844	0.831617
P61163	ACTR1A	Alpha-centractin	2.85668e+06	2.45845e+06	2.34728e+06	3031594	2.70489e+06	3493537	21.4459	21.2293	21.1626	21.5316	21.3671	21.7363	21.2793	21.545	-0.265753	0.0656995	0.831764
Q9Y6Y0	IVNS1ABP	Influenza virus NS1A-binding protein	64862	29527	49046	70016.2	46925.5	49672.9	15.9851	14.8497	15.5818	16.0954	15.5181	15.6002	15.4722	15.7379	-0.26566	0.285686	0.831818
Q9NVR5	DNAAF2	Protein kintoun	27294.4	19558.7	17969.9	28119.1	21295	27834.7	14.7363	14.2555	14.1333	14.7793	14.3782	14.7646	14.375	14.6407	-0.26565	0.159453	0.831824
Q9UBI1	COMMD3	COMM domain-containing protein 3	244627	185541	168285	260306	190747	267264	17.9002	17.5014	17.3605	17.9898	17.5413	18.0279	17.5874	17.853	-0.265635	0.150269	0.831833
Q96NB3	ZNF830	Zinc finger protein 830	40307.9	38005.6	36414.4	39287.1	44769.4	55102.1	15.2988	15.2139	15.1522	15.2618	15.4502	15.7498	15.2216	15.4873	-0.26563	0.0815572	0.831835
Q96II8	LRCH3	Leucine-rich repeat and calponin homology domain-containing protein 3	157033	118897	106240	162012	125092	169985	17.2607	16.8594	16.697	17.3057	16.9326	17.375	16.939	17.2045	-0.265461	0.146031	0.831933
Q96RS6	NUDCD1	NudC domain-containing protein 1	2182997	1893196	1.76678e+06	2400442	2.03465e+06	2.59635e+06	21.0579	20.8524	20.7527	21.1949	20.9564	21.3081	20.8877	21.1531	-0.265437	0.0631377	0.831947
Q96L92	SNX27	Sorting nexin-27	242484	201486	169842	272825	220928	239073	17.8875	17.6203	17.3738	18.0576	17.7532	17.8671	17.6272	17.8926	-0.265413	0.100522	0.831961
P0C1Z6	TFPT	TCF3 fusion partner	27474.5	30920.9	46509.5	30967.3	53000.4	41805.1	14.7458	14.9163	15.5052	14.9185	15.6937	15.3514	15.0558	15.3212	-0.265408	0.233087	0.831964
O14656	TOR1A	Torsin-1A	143168	133487	156465	161573	172124	186695	17.1274	17.0263	17.2555	17.3018	17.3931	17.5103	17.1364	17.4017	-0.265352	0.0210366	0.831995
P14735	IDE	Insulin-degrading enzyme	698457	646424	554709	753528	708474	814559	19.4138	19.3021	19.0814	19.5233	19.4344	19.6357	19.2658	19.5311	-0.265337	0.0366374	0.832005
Q96S55	WRNIP1	ATPase WRNIP1	535772	443364	447274	560792	528286	622372	19.0313	18.7581	18.7708	19.0971	19.011	19.2474	18.8534	19.1185	-0.265098	0.0403921	0.832142
Q9NVQ4	FAIM	Fas apoptotic inhibitory molecule 1	24471.1	18825.4	9953.17	24171.9	15650.6	21033.7	14.5788	14.2004	13.2809	14.561	13.9339	14.3604	14.02	14.2851	-0.265088	0.316189	0.832148
P54577	YARS	Tyrosine--tRNA ligase, cytoplasmic	2.22224e+06	2198766	2.05037e+06	2599059	2.31211e+06	2.89276e+06	21.0836	21.0683	20.9675	21.3096	21.1408	21.464	21.0398	21.3048	-0.265017	0.0325708	0.832189
Q6UB99	ANKRD11	Ankyrin repeat domain-containing protein 11	37397.2	35542.4	40047.7	42326.6	45577.6	47871.1	15.1906	15.1173	15.2894	15.3693	15.476	15.5469	15.1991	15.4641	-0.264952	0.0107459	0.832227
P59998	ARPC4	Actin-related protein 2/3 complex subunit 4	5244868	4.49721e+06	4515179	5.40445e+06	5.36276e+06	6373018	22.3225	22.1006	22.1064	22.3657	22.3545	22.6035	22.1765	22.4413	-0.264794	0.0399637	0.832318
Q969H8	MYDGF	Myeloid-derived growth factor	1.09377e+06	735759	680999	1.12748e+06	817276	1.03132e+06	20.0609	19.4889	19.3773	20.1047	19.6405	19.9761	19.6423	19.9071	-0.264716	0.191644	0.832363
Q9HAD4	WDR41	WD repeat-containing protein 41	144224	111709	120807	135544	151761	164015	17.1379	16.7694	16.8823	17.0484	17.2114	17.3235	16.9299	17.1944	-0.264545	0.0611622	0.832461
O00743	PPP6C	Serine/threonine-protein phosphatase 6 catalytic subunit	594262	463101	416379	613236	492895	656835	19.1807	18.821	18.6675	19.2261	18.9109	19.3252	18.8897	19.1541	-0.26431	0.126836	0.832597
P31749	AKT1	RAC-alpha serine/threonine-protein kinase	248142	177108	108596	228749	161139	224297	17.9208	17.4343	16.7286	17.8034	17.2979	17.7751	17.3612	17.6255	-0.264241	0.295149	0.832637
Q9H2U2	PPA2	Inorganic pyrophosphatase 2, mitochondrial	564373	465671	436247	664148	482921	619223	19.1063	18.829	18.7348	19.3411	18.8814	19.2401	18.89	19.1542	-0.264216	0.104532	0.832651
P09651	HNRNPA1	Heterogeneous nuclear ribonucleoprotein A1	10605172	5.8892e+06	5217092	9416699	6.32596e+06	9472454	23.3383	22.4896	22.3148	23.1668	22.5929	23.1753	22.7142	22.9783	-0.264076	0.294278	0.832732
Q7L9L4;Q9H8S9	MOB1B;MOB1A	MOB kinase activator 1B;MOB kinase activator 1A	1.072e+06	959686	929387	1.04029e+06	1.22576e+06	1.29848e+06	20.0319	19.8722	19.8259	19.9886	20.2253	20.3084	19.91	20.1741	-0.264066	0.0424387	0.832738
P55211	CASP9	Caspase-9	51346.5	18709.4	19415.3	32976.6	20781.8	47119.1	15.648	14.1915	14.2449	15.0092	14.343	15.524	14.6948	14.9587	-0.263949	0.393672	0.832805
O75150	RNF40	E3 ubiquitin-protein ligase BRE1B	269339	338730	341260	362677	414040	358841	18.0391	18.3698	18.3805	18.4683	18.6594	18.453	18.2631	18.5269	-0.263791	0.0516907	0.832896
O43324	EEF1E1	Eukaryotic translation elongation factor 1 epsilon-1	755578	589117	637456	706466	770886	901585	19.5272	19.1682	19.282	19.4303	19.5562	19.7821	19.3258	19.5895	-0.263714	0.0778816	0.832941
Q9H5V9	CXorf56	UPF0428 protein CXorf56	69213.6	87062	135926	101529	122836	113559	16.0788	16.4098	17.0525	16.6315	16.9064	16.7931	16.5137	16.777	-0.263332	0.252868	0.833161
Q9H0C8	ILKAP	Integrin-linked kinase-associated serine/threonine phosphatase 2C	167184	147448	107221	193116	123966	190890	17.3511	17.1698	16.7102	17.5591	16.9196	17.5424	17.0771	17.3404	-0.263307	0.187208	0.833176
P27986	PIK3R1	Phosphatidylinositol 3-kinase regulatory subunit alpha	194704	219307	195523	252069	234522	244106	17.5709	17.7426	17.577	17.9435	17.8394	17.8971	17.6302	17.8933	-0.26316	0.00664248	0.833261
Q9H3P7	ACBD3	Golgi resident protein GCP60	581477	459642	346748	616407	454378	571252	19.1494	18.8102	18.4035	19.2335	18.7935	19.1238	18.7877	19.0503	-0.262596	0.183088	0.833587
P06280	GLA	Alpha-galactosidase A	83964.3	63962.1	74868.6	85173.5	70629.6	115391	16.3575	15.9649	16.1921	16.3781	16.108	16.8162	16.1715	16.4341	-0.262596	0.162571	0.833587
Q5JTJ3	COA6	Cytochrome c oxidase assembly factor 6 homolog	295621	230588	209646	324545	241901	314244	18.1734	17.815	17.6776	18.3081	17.8841	18.2615	17.8886	18.1512	-0.262567	0.129279	0.833604
Q9ULR0	ISY1	Pre-mRNA-splicing factor ISY1 homolog	260962	242711	215874	274639	269540	318833	17.9935	17.8889	17.7198	18.0672	18.0401	18.2824	17.8674	18.1299	-0.262521	0.0395379	0.83363
Q9UL42	PNMA2	Paraneoplastic antigen Ma2	175936	149517	118991	204408	147721	178892	17.4247	17.19	16.8605	17.6411	17.1725	17.4487	17.1584	17.4208	-0.2624	0.140939	0.8337
Q6NYC1	JMJD6	Bifunctional arginine demethylase and lysyl-hydroxylase JMJD6	455570	379590	366082	453678	473335	508553	18.7973	18.5341	18.4818	18.7913	18.8525	18.956	18.6044	18.8666	-0.262216	0.036001	0.833806
Q9Y6D9	MAD1L1	Mitotic spindle assembly checkpoint protein MAD1	225476	170675	207954	258274	214710	248935	17.7826	17.3809	17.6659	17.9785	17.712	17.9254	17.6098	17.872	-0.262193	0.0666586	0.833819
P52657	GTF2A2	Transcription initiation factor IIA subunit 2	657885	435244	431408	646715	485100	679030	19.3275	18.7315	18.7187	19.3028	18.8879	19.3731	18.9259	19.1879	-0.262058	0.18806	0.833897
Q9BTY7	HGH1	Protein HGH1 homolog	507404	433259	384634	551081	446623	592387	18.9528	18.7249	18.5531	19.0719	18.7687	19.1762	18.7436	19.0056	-0.262003	0.0956073	0.833929
Q9NRG0	CHRAC1	Chromatin accessibility complex protein 1	1.15933e+06	766649	867811	1.09276e+06	964017	1262224	20.1449	19.5482	19.727	20.0595	19.8787	20.2675	19.8067	20.0686	-0.261894	0.14832	0.833992
P49458	SRP9	Signal recognition particle 9 kDa protein	2.60533e+06	1.9389e+06	1682675	2.75664e+06	2.03613e+06	2610306	21.313	20.8868	20.6823	21.3945	20.9574	21.3158	20.9607	21.2226	-0.261833	0.163937	0.834027
Q3MHD2	LSM12	Protein LSM12 homolog	760104	633534	583497	808237	664194	902205	19.5358	19.2731	19.1544	19.6244	19.3412	19.7831	19.3211	19.5829	-0.261832	0.101011	0.834028
Q9BV57	ADI1	1,2-dihydroxy-3-keto-5-methylthiopentene dioxygenase	1.50697e+06	1.01519e+06	780347	1579035	902063	1444596	20.5232	19.9533	19.5738	20.5906	19.7829	20.4622	20.0168	20.2786	-0.261807	0.2619	0.834043
Q9P013	CWC15	Spliceosome-associated protein CWC15 homolog	420537	258295	264424	409553	300649	402026	18.6819	17.9787	18.0125	18.6437	18.1977	18.6169	18.2243	18.4861	-0.261771	0.2131	0.834063
Q9Y5B9	SUPT16H	FACT complex subunit SPT16	2.3221e+06	2.60873e+06	2.47747e+06	2.38817e+06	3203118	3.38012e+06	21.147	21.3149	21.2404	21.1875	21.611	21.6886	21.2341	21.4957	-0.261604	0.0875225	0.83416
Q9UNN5	FAF1	FAS-associated factor 1	641683	533982	527706	698113	606039	736272	19.2915	19.0264	19.0094	19.4131	19.2091	19.4899	19.1091	19.3707	-0.261575	0.0518292	0.834177
P49789	FHIT	Bis(5'-adenosyl)-triphosphatase	53301.7	51370.8	55668.6	68682.2	53735.5	71113.6	15.7019	15.6487	15.7646	16.0676	15.7136	16.1178	15.705	15.9664	-0.261315	0.0590573	0.834327
O95685	PPP1R3D	Protein phosphatase 1 regulatory subunit 3D	35240.6	36903.6	30976.6	40188.8	38639.6	44636.9	15.105	15.1715	14.9189	15.2945	15.2378	15.4459	15.0651	15.3261	-0.260977	0.0272729	0.834523
Q9UBW7	ZMYM2	Zinc finger MYM-type protein 2	6324.55	9811.52	10024.1	11243.2	9300.59	NA	12.6267	13.2603	13.2912	13.4568	13.1831	NA	13.0594	13.3199	-0.260539	0.215427	0.834776
Q96CX2	KCTD12	BTB/POZ domain-containing protein KCTD12	860270	628963	610475	919012	708086	872171	19.7144	19.2626	19.2196	19.8097	19.4336	19.7343	19.3989	19.6592	-0.260307	0.132215	0.83491
O95757	HSPA4L	Heat shock 70 kDa protein 4L	1.82004e+06	1.58674e+06	1.39107e+06	1.98376e+06	1.69766e+06	2.04828e+06	20.7955	20.5976	20.4078	20.9198	20.6951	20.966	20.6003	20.8603	-0.259992	0.0657997	0.835093
Q5HYJ3	FAM76B	Protein FAM76B	70115.8	87279.2	84430.3	98904.4	87644.6	102348	16.0975	16.4134	16.3655	16.5937	16.4194	16.6431	16.2921	16.5521	-0.25999	0.0430163	0.835094
Q9UQ35	SRRM2	Serine/arginine repetitive matrix protein 2	1.99095e+06	1.73782e+06	1.58564e+06	2.18079e+06	1.87325e+06	2.30543e+06	20.925	20.7288	20.5966	21.0564	20.8371	21.1366	20.7502	21.01	-0.259873	0.0583416	0.835161
P61313	RPL15	60S ribosomal protein L15	4405051	4693499	4230596	5.57774e+06	4.61382e+06	5830396	22.0707	22.1622	22.0124	22.4112	22.1375	22.4752	22.0818	22.3413	-0.259517	0.042607	0.835368
P52292	KPNA2	Importin subunit alpha-1	2983154	2.74118e+06	2.86664e+06	3340183	3255194	3.69801e+06	21.5084	21.3864	21.4509	21.6715	21.6343	21.8183	21.4486	21.708	-0.259475	0.0102512	0.835392
Q9Y4X5	ARIH1	E3 ubiquitin-protein ligase ARIH1	275545	237104	222440	275243	294573	307291	18.0719	17.8552	17.7631	18.0703	18.1683	18.2292	17.8967	18.156	-0.259238	0.0307687	0.835529
Q96CV9	OPTN	Optineurin	138431	102893	74774.8	143994	95254.9	133105	17.0788	16.6508	16.1903	17.1356	16.5395	17.0222	16.64	16.8991	-0.259166	0.235749	0.835571
P38606	ATP6V1A	V-type proton ATPase catalytic subunit A	1.05889e+06	734118	724566	1.21586e+06	735010	1.08024e+06	20.0141	19.4857	19.4668	20.2135	19.4874	20.0429	19.6555	19.9146	-0.259113	0.198269	0.835601
Q96EA4	SPDL1	Protein Spindly	267901	225989	218263	286106	242936	325803	18.0313	17.7859	17.7357	18.1262	17.8902	18.3136	17.851	18.11	-0.259035	0.0850364	0.835647
Q9NZB8	MOCS1	Molybdenum cofactor biosynthesis protein 1	96758.5	57033.7	69028.4	92639	71639	98360.3	16.5621	15.7995	16.0749	16.4993	16.1285	16.5858	16.1455	16.4045	-0.259016	0.20287	0.835658
O14818	PSMA7	Proteasome subunit alpha type-7	3946809	3.37811e+06	3268409	4202897	4100524	4.33105e+06	21.9123	21.6878	21.6402	22.003	21.9674	22.0463	21.7467	22.0055	-0.258807	0.0183826	0.835779
Q9P275	USP36	Ubiquitin carboxyl-terminal hydrolase 36	47079.4	46172	42626.9	47854.1	57973.4	57167.1	15.5228	15.4947	15.3795	15.5464	15.8231	15.8029	15.4657	15.7241	-0.258447	0.0310551	0.835987
Q12800	TFCP2	Alpha-globin transcription factor CP2	117367	98782.6	89416.8	115750	115580	132626	16.8407	16.592	16.4483	16.8207	16.8185	17.017	16.627	16.8854	-0.258432	0.0613448	0.835996
Q9UPN7	PPP6R1	Serine/threonine-protein phosphatase 6 regulatory subunit 1	245918	241570	226097	276391	300064	277087	17.9078	17.8821	17.7866	18.0763	18.1949	18.08	17.8588	18.1171	-0.25825	0.00450215	0.836101
P28062	PSMB8	Proteasome subunit beta type-8	1.21477e+06	1.07372e+06	886565	1.34337e+06	1.02173e+06	1.44118e+06	20.2123	20.0342	19.7579	20.3574	19.9626	20.4588	20.0014	20.2596	-0.258174	0.127386	0.836146
Q86WQ0	NR2C2AP	Nuclear receptor 2C2-associated protein	358359	289131	256526	385951	295781	398204	18.451	18.1414	17.9687	18.5581	18.1742	18.6031	18.1871	18.4451	-0.258075	0.127159	0.836203
Q7RTV5	AAED1	Thioredoxin-like protein AAED1	324204	307089	288646	373415	348464	377696	18.3065	18.2283	18.1389	18.5104	18.4107	18.5269	18.2246	18.4826	-0.258052	0.00602423	0.836216
P02656	APOC3	Apolipoprotein C-III	60316	33950.7	27050.1	39241.7	49181.5	49084.3	15.8803	15.0512	14.7233	15.2601	15.5858	15.583	15.2183	15.4763	-0.258051	0.31963	0.836217
O75420	GIGYF1	GRB10-interacting GYF protein 1	31777.6	22000.3	16941.4	34363.1	26563	22184.7	14.9557	14.4252	14.0483	15.0686	14.6971	14.4373	14.4764	14.7343	-0.25792	0.251757	0.836293
Q92844	TANK	TRAF family member-associated NF-kappa-B activator	71010.4	51329.3	41215.9	73538.1	49510.5	70521.7	16.1157	15.6475	15.3309	16.1662	15.5954	16.1058	15.6981	15.9558	-0.25776	0.217792	0.836385
Q6VMQ6	ATF7IP	Activating transcription factor 7-interacting protein 1	121435	106943	98726.1	134834	115025	141272	16.8898	16.7065	16.5911	17.0408	16.8116	17.1081	16.7291	16.9868	-0.257693	0.0536979	0.836425
Q9BX46;Q9H0Z9	RBM24;RBM38	RNA-binding protein 24;RNA-binding protein 38	111242	112050	99895.9	134470	112731	140364	16.7633	16.7738	16.6081	17.0369	16.7825	17.0988	16.7151	16.9728	-0.257664	0.0408392	0.836441
Q9Y4E5	ZNF451	E3 SUMO-protein ligase ZNF451	33505.2	30491.3	32677	39799.5	38679.6	37053.6	15.0321	14.8961	14.996	15.2805	15.2393	15.1773	14.9747	15.2324	-0.257626	0.00318724	0.836463
Q9H496	TOR1AIP2	Torsin-1A-interacting protein 2, isoform IFRG15	103992	96437.5	93182.2	115331	106609	129839	16.6661	16.5573	16.5078	16.8154	16.702	16.9864	16.5771	16.8346	-0.257525	0.0304195	0.836522
Q13342	SP140	Nuclear body protein SP140	9059.67	7770.16	9144.06	11585.6	7613.84	12463.1	13.1452	12.9237	13.1586	13.5	12.8944	13.6054	13.0759	13.3333	-0.257411	0.145057	0.836588
O75113	N4BP1	NEDD4-binding protein 1	31586.7	29531.3	20993.2	38139	27447.1	31930.5	14.947	14.85	14.3576	15.219	14.7444	14.9626	14.7182	14.9753	-0.257124	0.158109	0.836754
P30048	PRDX3	Thioredoxin-dependent peroxide reductase, mitochondrial	5.68528e+06	4222555	3.5228e+06	5575839	4392675	5892589	22.4388	22.0097	21.7483	22.4108	22.0667	22.4905	22.0656	22.3226	-0.25704	0.179828	0.836803
P62993	GRB2	Growth factor receptor-bound protein 2	1.23859e+06	981360	901807	1.27407e+06	1.05506e+06	1.39113e+06	20.2403	19.9044	19.7825	20.281	20.0089	20.4078	19.9757	20.2326	-0.256861	0.11572	0.836907
O43929	ORC4	Origin recognition complex subunit 4	88078.6	139986	173339	152929	183266	130029	16.4265	17.0949	17.4032	17.2225	17.4836	16.9885	16.9749	17.2315	-0.256634	0.250247	0.837038
O14639	ABLIM1	Actin-binding LIM protein 1	103461	79731.6	63262.8	102934	84447.6	102353	16.6587	16.2829	15.9491	16.6514	16.3658	16.6432	16.2969	16.5534	-0.256556	0.167122	0.837084
Q7L1Q6	BZW1	Basic leucine zipper and W2 domain-containing protein 1	1.55173e+06	1.70081e+06	1.777e+06	1776415	2036920	2209484	20.5654	20.6978	20.761	20.7605	20.958	21.0753	20.6747	20.9313	-0.256508	0.0401968	0.837112
Q9Y221	NIP7	60S ribosome subunit biogenesis protein NIP7 homolog	246568	352922	410845	329479	402963	458980	17.9116	18.429	18.6482	18.3298	18.6203	18.8081	18.3296	18.5861	-0.256446	0.18918	0.837148
Q92686	NRGN	Neurogranin	129296	118077	103783	152530	126976	139439	16.9803	16.8494	16.6632	17.2187	16.9542	17.0893	16.831	17.0874	-0.256437	0.0481735	0.837153
P07205	PGK2	Phosphoglycerate kinase 2	3397436	2.39324e+06	2.163e+06	3.46715e+06	2.50585e+06	3.45013e+06	21.696	21.1905	21.0446	21.7253	21.2569	21.7182	21.3104	21.5668	-0.256417	0.188988	0.837164
P52823	STC1	Stanniocalcin-1	29994.7	40202.9	27152.7	36112.7	40656.9	37995	14.8724	15.295	14.7288	15.1402	15.3112	15.2135	14.9654	15.2217	-0.256238	0.118427	0.837268
Q9Y2I1	NISCH	Nischarin	223783	179739	171712	232003	205750	246320	17.7717	17.4555	17.3896	17.8238	17.6505	17.9102	17.539	17.7948	-0.25586	0.0725272	0.837488
Q13838	DDX39B	Spliceosome RNA helicase DDX39B	8729740	8415138	7.46579e+06	9642679	8611555	11242744	23.0575	23.0046	22.8319	23.201	23.0378	23.4225	22.9646	23.2204	-0.255803	0.0646695	0.837521
Q9NS91	RAD18	E3 ubiquitin-protein ligase RAD18	128946	119927	127178	134773	141200	175917	16.9764	16.8718	16.9565	17.0402	17.1074	17.4245	16.9349	17.1907	-0.2558	0.0626419	0.837523
P14625	HSP90B1	Endoplasmin	10945800	9121215	8.09584e+06	11462523	10105248	11875574	23.3839	23.1208	22.9487	23.4504	23.2686	23.5015	23.1511	23.4068	-0.2557	0.0750563	0.837581
P62714	PPP2CB	Serine/threonine-protein phosphatase 2A catalytic subunit beta isoform	4.16033e+06	3.41401e+06	3.08884e+06	4533978	3.49495e+06	4.71137e+06	21.9883	21.703	21.5586	22.1123	21.7368	22.1677	21.75	22.0056	-0.255654	0.117031	0.837607
P23743	DGKA	Diacylglycerol kinase alpha	44498.8	43874.4	39523.6	53228.7	41003.5	60162	15.4415	15.4211	15.2704	15.6999	15.3235	15.8766	15.3777	15.6333	-0.255649	0.1017	0.83761
Q9H4L7	SMARCAD1	SWI/SNF-related matrix-associated actin-dependent regulator of chromatin subfamily A containing DEAD/H box 1	117311	115460	123994	122393	143756	162243	16.84	16.817	16.9199	16.9012	17.1333	17.3078	16.859	17.1141	-0.255092	0.0565561	0.837934
Q9UNM6	PSMD13	26S proteasome non-ATPase regulatory subunit 13	1594841	1353717	1.34575e+06	1.72463e+06	1.4811e+06	1.93316e+06	20.605	20.3685	20.36	20.7179	20.4982	20.8825	20.4445	20.6995	-0.255057	0.0708597	0.837954
Q92598	HSPH1	Heat shock protein 105 kDa	2.69329e+06	2.48047e+06	2.35137e+06	3134593	2.59359e+06	3.28386e+06	21.3609	21.2422	21.1651	21.5798	21.3065	21.647	21.2561	21.5111	-0.255047	0.0498377	0.83796
Q16610	ECM1	Extracellular matrix protein 1	153578	140848	138762	167074	174583	174798	17.2286	17.1038	17.0823	17.3501	17.4136	17.4153	17.1382	17.393	-0.254791	0.00313608	0.838109
Q9BTY2	FUCA2	Plasma alpha-L-fucosidase	63770.9	58487.9	58448.4	90762.3	57299.9	71198.5	15.9606	15.8359	15.8349	16.4698	15.8062	16.1196	15.8771	16.1319	-0.254758	0.131315	0.838128
Q99496	RNF2	E3 ubiquitin-protein ligase RING2	245815	295226	297979	306242	311955	384206	17.9072	18.1715	18.1849	18.2243	18.251	18.5515	18.0878	18.3423	-0.254429	0.0732295	0.838319
Q9BWU0	SLC4A1AP	Kanadaptin	489113	430650	380087	500729	453216	598315	18.8998	18.7162	18.536	18.9337	18.7898	19.1905	18.7173	18.9714	-0.254041	0.0940282	0.838544
P03956	MMP1	Interstitial collagenase	145976	180605	175022	170183	259581	177110	17.1554	17.4625	17.4172	17.3767	17.9858	17.4343	17.345	17.5989	-0.253939	0.158091	0.838604
Q8N8A2	ANKRD44	Serine/threonine-protein phosphatase 6 regulatory ankyrin repeat subunit B	15982.3	11274.9	10511.4	20273.7	10896.7	14531.8	13.9642	13.4608	13.3597	14.3073	13.4116	13.8269	13.5949	13.8486	-0.253719	0.228896	0.838732
O00231	PSMD11	26S proteasome non-ATPase regulatory subunit 11	3.0591e+06	2.64601e+06	2.33818e+06	3.21032e+06	2.79144e+06	3579446	21.5447	21.3354	21.157	21.6143	21.4126	21.7713	21.3457	21.5994	-0.253717	0.0861824	0.838732
P55735	SEC13	Protein SEC13 homolog	577054	475136	412082	608749	500586	628386	19.1383	18.858	18.6526	19.2155	18.9333	19.2613	18.883	19.1367	-0.253712	0.108819	0.838735
Q9NZV1	CRIM1	Cysteine-rich motor neuron 1 protein	135177	176688	157354	194423	242576	135041	17.0445	17.4308	17.2637	17.5688	17.8881	17.043	17.2463	17.5	-0.253656	0.180967	0.838768
Q9Y3I0	RTCB	tRNA-splicing ligase RtcB homolog	720715	742318	746152	826084	705729	1.16031e+06	19.4591	19.5017	19.5091	19.6559	19.4288	20.1461	19.49	19.7436	-0.253636	0.151365	0.83878
Q6IA86	ELP2	Elongator complex protein 2	165912	149549	148155	180667	157329	219144	17.3401	17.1903	17.1768	17.463	17.2634	17.7415	17.2357	17.4893	-0.25362	0.0872187	0.838789
Q86SQ4	ADGRG6	Adhesion G-protein coupled receptor G6	34682.1	36068.5	28264.7	31449.6	41995.8	45361.9	15.0819	15.1385	14.7867	14.9408	15.358	15.4692	15.0024	15.256	-0.253612	0.121907	0.838794
P35250	RFC2	Replication factor C subunit 2	1.05626e+06	1.0249e+06	991788	1.20071e+06	1.14896e+06	1.31836e+06	20.0105	19.967	19.9197	20.1955	20.1319	20.3303	19.9657	20.2192	-0.253473	0.0103255	0.838874
Q8N8R5	C2orf69	UPF0565 protein C2orf69	50123.7	46453.6	51025.7	53841.9	54577	68477.4	15.6132	15.5035	15.6389	15.7164	15.736	16.0633	15.5852	15.8386	-0.25338	0.0602278	0.838929
Q96IF1	AJUBA	LIM domain-containing protein ajuba	168873	150711	125754	197183	159113	172756	17.3656	17.2014	16.9402	17.5892	17.2797	17.3984	17.1691	17.4224	-0.253331	0.0854274	0.838957
Q96EE3	SEH1L	Nucleoporin SEH1	466531	447776	460862	565342	483200	596718	18.8316	18.7724	18.814	19.1088	18.8823	19.1867	18.806	19.0592	-0.253236	0.0292459	0.839012
Q6PD74	AAGAB	Alpha- and gamma-adaptin-binding protein p34	135416	109988	99816.7	148075	118176	143847	17.047	16.747	16.607	17.176	16.8506	17.1342	16.8003	17.0536	-0.253233	0.100179	0.839014
P51452	DUSP3	Dual specificity protein phosphatase 3	481409	378952	327895	493283	420430	488082	18.8769	18.5317	18.3229	18.9121	18.6815	18.8968	18.5771	18.8301	-0.252964	0.11716	0.83917
Q9NX01	TXNL4B	Thioredoxin-like protein 4B	60958.9	64224.4	61532.6	70704.7	70903.1	81313.2	15.8955	15.9708	15.9091	16.1095	16.1136	16.3112	15.9251	16.1781	-0.252945	0.0148182	0.839182
O00151	PDLIM1	PDZ and LIM domain protein 1	933154	787507	689774	1096521	773404	1.01099e+06	19.8318	19.5869	19.3958	20.0645	19.5609	19.9473	19.6048	19.8576	-0.252751	0.130256	0.839294
Q86YM7	HOMER1	Homer protein homolog 1	52280.6	41460.9	37459.4	53963	42307.7	60155.2	15.674	15.3395	15.193	15.7197	15.3686	15.8764	15.4022	15.6549	-0.252741	0.143574	0.8393
P60484	PTEN	Phosphatidylinositol 3,4,5-trisphosphate 3-phosphatase and dual-specificity protein phosphatase PTEN	84730.2	107019	107384	110945	122702	120980	16.3706	16.7075	16.7124	16.7595	16.9048	16.8844	16.5968	16.8496	-0.252724	0.04541	0.83931
Q9UER7	DAXX	Death domain-associated protein 6	331754	233920	239146	321928	269917	361160	18.3398	17.8357	17.8675	18.2964	18.0422	18.4623	18.0143	18.2669	-0.252623	0.149016	0.839369
Q16629	SRSF7	Serine/arginine-rich splicing factor 7	3605172	2570362	2.45082e+06	3.54374e+06	2.81746e+06	3845756	21.7816	21.2935	21.2248	21.7568	21.426	21.8748	21.4333	21.6859	-0.252544	0.165617	0.839415
Q6P582	MZT2A	Mitotic-spindle organizing protein 2A	177041	143394	136526	182360	161775	198579	17.4337	17.1296	17.0588	17.4764	17.3036	17.5994	17.2074	17.4598	-0.252417	0.0784903	0.839489
P19883	FST	Follistatin	7212.73	7051.84	5813.8	7736.14	7843.19	8235.78	12.8163	12.7838	12.5053	12.9174	12.9372	13.0077	12.7018	12.9541	-0.252311	0.0280365	0.839551
Q96A49	SYAP1	Synapse-associated protein 1	148130	129378	108254	173217	128516	157480	17.1765	16.9812	16.7241	17.4022	16.9716	17.2648	16.9606	17.2129	-0.252275	0.116477	0.839571
O14618	CCS	Copper chaperone for superoxide dismutase	265632	190438	197223	276819	214035	284515	18.0191	17.539	17.5895	18.0786	17.7075	18.1181	17.7158	17.9681	-0.25224	0.141182	0.839592
P48723	HSPA13	Heat shock 70 kDa protein 13	553007	402607	345275	516523	455140	552497	19.0769	18.619	18.3974	18.9785	18.796	19.0756	18.6978	18.95	-0.252232	0.168086	0.839596
Q9BRP1	PDCD2L	Programmed cell death protein 2-like	256487	317811	298473	345628	301001	395074	17.9685	18.2778	18.1872	18.3989	18.1994	18.5918	18.1445	18.3967	-0.252152	0.0798168	0.839643
Q96K21	ZFYVE19	Abscission/NoCut checkpoint regulator	301135	264887	245231	327061	281839	358480	18.2001	18.015	17.9038	18.3192	18.1045	18.4515	18.0396	18.2917	-0.252131	0.0663156	0.839655
Q13643	FHL3	Four and a half LIM domains protein 3	315909	272869	257818	345547	286365	379254	18.2691	18.0578	17.976	18.3985	18.1275	18.5328	18.101	18.3529	-0.251943	0.0820812	0.839765
O00562	PITPNM1	Membrane-associated phosphatidylinositol transfer protein 1	43616.5	44846.5	34429.8	50565.2	50333.2	44673.7	15.4126	15.4527	15.0714	15.6259	15.6192	15.4471	15.3122	15.5641	-0.251852	0.059096	0.839817
Q06265	EXOSC9	Exosome complex component RRP45	632439	670455	668878	714051	741990	903712	19.2706	19.3548	19.3514	19.4457	19.501	19.7855	19.3256	19.5774	-0.251827	0.0494914	0.839832
Q04724	TLE1	Transducin-like enhancer protein 1	277097	253928	220356	299288	266277	328269	18.08	17.9541	17.7495	18.1912	18.0226	18.3245	17.9279	18.1794	-0.251565	0.0613676	0.839985
Q9NUJ3	TCP11L1	T-complex protein 11-like protein 1	87017.2	79065.6	72456.3	96753.6	85397	101798	16.409	16.2708	16.1448	16.562	16.3819	16.6353	16.2749	16.5264	-0.251557	0.0389579	0.839989
Q9NZI7	UBP1	Upstream-binding protein 1	41272.1	42011.6	35806.6	45306.4	42737	54083.6	15.3329	15.3585	15.1279	15.4674	15.3832	15.7229	15.2731	15.5245	-0.251402	0.0620162	0.84008
Q96DT6	ATG4C	Cysteine protease ATG4C	30459.9	20600.6	14379.7	29531.1	18796.9	27417.5	14.8946	14.3304	13.8117	14.8499	14.1982	14.7428	14.3456	14.597	-0.251397	0.290189	0.840083
Q9HAU0	PLEKHA5	Pleckstrin homology domain-containing family A member 5	1.80741e+06	1.54768e+06	1595964	1.91893e+06	1.82325e+06	2.15203e+06	20.7855	20.5617	20.606	20.8719	20.7981	21.0373	20.6511	20.9024	-0.251349	0.033608	0.84011
Q9UKF6	CPSF3	Cleavage and polyadenylation specificity factor subunit 3	658905	561066	536473	691550	601671	803419	19.3297	19.0978	19.0331	19.3995	19.1986	19.6158	19.1536	19.4046	-0.251072	0.088571	0.840272
Q96HA7	TONSL	Tonsoku-like protein	234526	200854	168844	237798	213237	264287	17.8394	17.6158	17.3653	17.8594	17.7021	18.0117	17.6068	17.8577	-0.250905	0.0989803	0.840369
P35790	CHKA	Choline kinase alpha	154703	186718	181105	166547	250075	211570	17.2391	17.5105	17.4665	17.3456	17.932	17.6908	17.4054	17.6561	-0.250747	0.124073	0.840461
Q96GA3	LTV1	Protein LTV1 homolog	107816	114486	121401	142423	145315	121893	16.7182	16.8048	16.8894	17.1198	17.1488	16.8953	16.8041	17.0546	-0.25049	0.0290432	0.840611
O94760	DDAH1	N(G),N(G)-dimethylarginine dimethylaminohydrolase 1	489063	275854	295099	480662	296623	470020	18.8997	18.0735	18.1708	18.8747	18.1783	18.8424	18.3813	18.6318	-0.250418	0.264168	0.840653
Q969T3	SNX21	Sorting nexin-21	57574.1	40864.7	34648	56018	43509.9	56273.9	15.8131	15.3186	15.0805	15.7736	15.4091	15.7802	15.4041	15.6543	-0.250218	0.199762	0.84077
Q96F44	TRIM11	E3 ubiquitin-protein ligase TRIM11	149522	126900	107717	168583	131083	155577	17.19	16.9533	16.7169	17.3631	17.0001	17.2473	16.9534	17.2035	-0.250093	0.110198	0.840842
P49006	MARCKSL1	MARCKS-related protein	353779	289101	228280	447852	256493	341785	18.4325	18.1412	17.8004	18.7727	17.9686	18.3827	18.1247	18.3746	-0.249934	0.213888	0.840935
Q7Z7B0	FILIP1	Filamin-A-interacting protein 1	127339	132906	127516	133207	172492	157895	16.9583	17.02	16.9603	17.0233	17.3962	17.2686	16.9796	17.2294	-0.249799	0.0475141	0.841014
Q9H9E3	COG4	Conserved oligomeric Golgi complex subunit 4	114793	95138.9	81604.6	115314	102046	127237	16.8087	16.5377	16.3164	16.8152	16.6389	16.9572	16.5543	16.8037	-0.249478	0.108398	0.8412
A8MWD9;P62308	SNRPGP15;SNRPG	Putative small nuclear ribonucleoprotein G-like protein 15;Small nuclear ribonucleoprotein G	3.14424e+06	1.63417e+06	1.53897e+06	2781842	1.69557e+06	2816346	21.5843	20.6401	20.5535	21.4076	20.6933	21.4254	20.926	21.1754	-0.249468	0.318153	0.841206
Q6Y288	B3GLCT	Beta-1,3-glucosyltransferase	59397.3	42111.3	33510.1	54928	46827.6	54690.3	15.8581	15.3619	15.0323	15.7453	15.5151	15.739	15.4174	15.6664	-0.248994	0.212898	0.841483
Q9H871	RMND5A	Protein RMD5 homolog A	72753.6	73372.5	58895.2	99448.2	63263.3	83860.3	16.1507	16.163	15.8459	16.6017	15.9491	16.3557	16.0532	16.3021	-0.248964	0.147336	0.8415
P23193	TCEA1	Transcription elongation factor A protein 1	1.01939e+06	864475	862602	1.07064e+06	1.09313e+06	1.09e+06	19.9593	19.7215	19.7183	20.03	20.06	20.0559	19.7997	20.0487	-0.248963	0.0160588	0.841501
O95229	ZWINT	ZW10 interactor	163091	138571	125311	174404	147572	184579	17.3153	17.0803	16.9352	17.4121	17.1711	17.4939	17.1102	17.359	-0.248757	0.0824481	0.841621
Q8WVC0	LEO1	RNA polymerase-associated protein LEO1	248366	229104	204933	277845	243750	288733	17.9221	17.8056	17.6448	18.0839	17.895	18.1394	17.7908	18.0394	-0.248599	0.041123	0.841713
Q9H5V8	CDCP1	CUB domain-containing protein 1	715066	677101	535540	784226	791724	700158	19.4477	19.369	19.0306	19.5809	19.5946	19.4173	19.2825	19.531	-0.248502	0.0672003	0.84177
Q6NZY4	ZCCHC8	Zinc finger CCHC domain-containing protein 8	541945	458365	453599	579344	483866	673718	19.0478	18.8061	18.7911	19.1441	18.8842	19.3618	18.8817	19.13	-0.248371	0.100967	0.841846
Q16822	PCK2	Phosphoenolpyruvate carboxykinase [GTP], mitochondrial	505955	534829	530444	569051	626611	674709	18.9486	19.0287	19.0168	19.1182	19.2572	19.3639	18.9981	19.2464	-0.248369	0.0175555	0.841848
P63167	DYNLL1	Dynein light chain 1, cytoplasmic	2.17424e+06	2.18511e+06	1.75132e+06	2.58861e+06	2109622	2.55334e+06	21.0521	21.0593	20.74	21.3037	21.0086	21.284	20.9505	21.1988	-0.248295	0.0722818	0.841891
P26196	DDX6	Probable ATP-dependent RNA helicase DDX6	1459364	1.75275e+06	1.7308e+06	1.68107e+06	2.04228e+06	2160281	20.4769	20.7412	20.723	20.681	20.9617	21.0428	20.647	20.8952	-0.248127	0.0714307	0.841989
P35232	PHB	Prohibitin	3.11127e+06	2.90227e+06	2.50422e+06	3.23361e+06	3.23185e+06	3.62461e+06	21.5691	21.4687	21.2559	21.6247	21.6239	21.7894	21.4313	21.6793	-0.248094	0.0382703	0.842008
Q9HAW4	CLSPN	Claspin	33737	28119.8	23126.4	36295.4	31602.6	32033.5	15.042	14.7793	14.4973	15.1475	14.9478	14.9673	14.7729	15.0208	-0.247982	0.108941	0.842073
Q9UQQ2	SH2B3	SH2B adapter protein 3	102856	71654.3	80148.8	93047.9	91055.6	116763	16.6503	16.1288	16.2904	16.5057	16.4745	16.8332	16.3565	16.6045	-0.24798	0.141795	0.842075
Q15075	EEA1	Early endosome antigen 1	730001	622274	533079	788047	626707	821041	19.4775	19.2472	19.024	19.5879	19.2574	19.6471	19.2496	19.4975	-0.247909	0.115425	0.842116
P32322	PYCR1	Pyrroline-5-carboxylate reductase 1, mitochondrial	423974	346603	312539	452968	376189	451221	18.6936	18.4029	18.2537	18.789	18.5211	18.7835	18.4501	18.6979	-0.247802	0.0943953	0.842179
P19623	SRM	Spermidine synthase	2257786	1978698	1.87849e+06	2.47219e+06	2.01831e+06	2.815e+06	21.1065	20.9161	20.8411	21.2374	20.9447	21.4247	20.9546	21.2023	-0.247677	0.0988077	0.842252
P24534	EEF1B2	Elongation factor 1-beta	8900389	6840189	6.4497e+06	8454274	8.03656e+06	9669596	23.0854	22.7056	22.6208	23.0112	22.9381	23.205	22.8039	23.0515	-0.247526	0.108602	0.84234
Q8IX04	UEVLD	Ubiquitin-conjugating enzyme E2 variant 3	146891	145036	129502	177331	137621	189029	17.1644	17.146	16.9826	17.4361	17.0703	17.5282	17.0977	17.3449	-0.247206	0.0854026	0.842527
Q15393	SF3B3	Splicing factor 3B subunit 3	2.75753e+06	2490145	2453217	2.86457e+06	2.95381e+06	3328587	21.3949	21.2478	21.2262	21.4499	21.4941	21.6665	21.2897	21.5368	-0.247175	0.0241281	0.842545
P63010	AP2B1	AP-2 complex subunit beta	2221107	2.20388e+06	2.03419e+06	2.65989e+06	2393498	2.6142e+06	21.0828	21.0716	20.956	21.3429	21.1907	21.3179	21.0368	21.2839	-0.247026	0.00830543	0.842632
O60711	LPXN	Leupaxin	659322	629112	455579	730264	599911	720802	19.3306	19.263	18.7973	19.4781	19.1944	19.4592	19.1303	19.3772	-0.246924	0.124967	0.842691
O95865	DDAH2	N(G),N(G)-dimethylarginine dimethylaminohydrolase 2	710161	585049	493523	698240	643516	762450	19.4378	19.1582	18.9128	19.4134	19.2956	19.5403	19.1696	19.4164	-0.24684	0.107867	0.84274
P58546	MTPN	Myotrophin	443313	314133	295058	505452	314080	432296	18.758	18.261	18.1706	18.9472	18.2608	18.7217	18.3965	18.6432	-0.246675	0.206061	0.842837
Q9P0P0	RNF181	E3 ubiquitin-protein ligase RNF181	398766	281419	260014	406430	289751	413828	18.6052	18.1024	17.9882	18.6326	18.1445	18.6587	18.2319	18.4786	-0.246667	0.195655	0.842842
Q15714	TSC22D1	TSC22 domain family protein 1	109566	80443.6	74170	110754	92526.4	106534	16.7414	16.2957	16.1785	16.757	16.4976	16.701	16.4052	16.6518	-0.24662	0.140524	0.842869
P31949	S100A11	Protein S100-A11	13635145	11326850	9694536	15512972	11117667	14490292	23.7008	23.4332	23.2087	23.887	23.4064	23.7886	23.4476	23.694	-0.246365	0.143078	0.843018
Q8WZA9	IRGQ	Immunity-related GTPase family Q protein	1.30202e+06	1.06704e+06	1.06032e+06	1.35465e+06	1.26964e+06	1.42954e+06	20.3123	20.0252	20.0161	20.3695	20.276	20.4471	20.1179	20.3642	-0.24634	0.0431271	0.843032
P46939	UTRN	Utrophin	267299	269132	241698	298314	295034	329723	18.0281	18.038	17.8828	18.1865	18.1705	18.3309	17.983	18.2293	-0.246331	0.0135058	0.843038
Q9Y4C1	KDM3A	Lysine-specific demethylase 3A	32485.8	37605.5	38811.3	38941.3	44860.1	45289.3	14.9875	15.1987	15.2442	15.249	15.4531	15.4669	15.1435	15.3897	-0.246227	0.0377509	0.843099
O95081	AGFG2	Arf-GAP domain and FG repeat-containing protein 2	135698	86563	83180.9	143108	95191.3	119672	17.05	16.4015	16.344	17.1267	16.5385	16.8687	16.5985	16.8447	-0.246184	0.234325	0.843124
P08133	ANXA6	Annexin A6	7264609	5378200	5.22828e+06	7381400	5.85634e+06	7.88388e+06	22.7925	22.3587	22.3179	22.8155	22.4816	22.9105	22.4897	22.7358	-0.246151	0.146328	0.843143
Q6IBW4	NCAPH2	Condensin-2 complex subunit H2	42777.1	36638.7	35223.4	49196.6	38588.4	48472	15.3846	15.1611	15.1042	15.5863	15.2359	15.5649	15.2166	15.4623	-0.245712	0.0781016	0.8434
Q9UPQ0	LIMCH1	LIM and calponin homology domains-containing protein 1	426842	338567	311214	465204	361937	445204	18.7033	18.3691	18.2475	18.8275	18.4654	18.7641	18.44	18.6857	-0.245674	0.119064	0.843422
Q9P2R3	ANKFY1	Rabankyrin-5	400555	401804	368076	458952	433242	496483	18.6116	18.6161	18.4896	18.808	18.7248	18.9214	18.5725	18.8181	-0.245587	0.0136977	0.843472
Q9UIJ7	AK3	GTP:AMP phosphotransferase AK3, mitochondrial	386866	361803	313139	421357	388224	446414	18.5615	18.4648	18.2564	18.6847	18.5665	18.768	18.4276	18.6731	-0.245491	0.038842	0.843529
P07711	CTSL	Cathepsin L1	250886	204674	200186	279313	209967	292026	17.9367	17.643	17.611	18.0915	17.6798	18.1557	17.7302	17.9757	-0.245482	0.119101	0.843534
Q6QNY0	BLOC1S3	Biogenesis of lysosome-related organelles complex 1 subunit 3	80326.3	55958.1	52913.7	77486.1	61050.5	83760.2	16.2936	15.7721	15.6914	16.2417	15.8977	16.354	15.919	16.1644	-0.245449	0.186396	0.843553
P13639	EEF2	Elongation factor 2	6014647	6.39923e+06	6.68977e+06	7291811	7.58649e+06	7750478	22.52	22.6095	22.6735	22.7978	22.855	22.8859	22.601	22.8462	-0.24522	0.00386648	0.843687
Q13033	STRN3	Striatin-3	481721	392732	358374	514844	424207	516732	18.8778	18.5832	18.4511	18.9738	18.6944	18.9791	18.6374	18.8824	-0.245038	0.0974115	0.843794
P00167	CYB5A	Cytochrome b5	263842	191055	183365	285936	210579	255513	18.0093	17.5436	17.4844	18.1253	17.684	17.963	17.6791	17.9241	-0.245023	0.161785	0.843803
Q6FI81	CIAPIN1	Anamorsin	660939	441408	387614	633604	476283	623377	19.3342	18.7518	18.5643	19.2732	18.8615	19.2497	18.8834	19.1281	-0.244753	0.22686	0.84396
Q13564	NAE1	NEDD8-activating enzyme E1 regulatory subunit	536871	490928	455547	575275	547903	633593	19.0342	18.9052	18.7972	19.1339	19.0636	19.2732	18.9122	19.1569	-0.244681	0.0288188	0.844002
Q99567	NUP88	Nuclear pore complex protein Nup88	315247	253553	242879	324526	281418	353470	18.2661	17.9519	17.8899	18.308	18.1024	18.4312	18.036	18.2805	-0.244542	0.0923922	0.844084
P12270	TPR	Nucleoprotein TPR	935335	854868	778067	1.04259e+06	890078	1114450	19.8351	19.7053	19.5695	19.9917	19.7636	20.0879	19.7033	19.9477	-0.244405	0.0587656	0.844164
Q8NEL9	DDHD1	Phospholipase DDHD1	52164.1	47505	47428.7	49782.6	58674.8	66884.7	15.6708	15.5358	15.5335	15.6034	15.8405	16.0294	15.58	15.8244	-0.244388	0.0716611	0.844174
Q6ZS17	RIPOR1	Rho family-interacting cell polarization regulator 1	111280	160254	172996	137844	193852	191774	16.7638	17.29	17.4004	17.0727	17.5646	17.549	17.1514	17.3954	-0.244036	0.186574	0.84438
Q9UMS4	PRPF19	Pre-mRNA-processing factor 19	3092974	2.70505e+06	2.65869e+06	3339147	3.07747e+06	3.59439e+06	21.5606	21.3672	21.3423	21.671	21.5533	21.7773	21.4234	21.6672	-0.243869	0.0315962	0.844478
Q8NHP8	PLBD2	Putative phospholipase B-like 2	254721	209093	231429	279134	229860	318973	17.9586	17.6738	17.8202	18.0906	17.8104	18.2831	17.8175	18.0614	-0.243839	0.100556	0.844495
Q92905	COPS5	COP9 signalosome complex subunit 5	604656	512076	520272	714082	514094	728524	19.2058	18.966	18.9889	19.4457	18.9717	19.4746	19.0536	19.2973	-0.243786	0.114853	0.844526
Q9BWT6	MND1	Meiotic nuclear division protein 1 homolog	151518	69665.5	55284.9	151138	62010.9	103354	17.2091	16.0882	15.7546	17.2055	15.9202	16.6572	16.3506	16.5943	-0.243698	0.376273	0.844578
P13987	CD59	CD59 glycoprotein	2470730	2.21015e+06	1.88014e+06	2.53259e+06	2.69573e+06	2.49546e+06	21.2365	21.0757	20.8424	21.2722	21.3622	21.2509	21.0515	21.2951	-0.243555	0.0498732	0.844661
O00764	PDXK	Pyridoxal kinase	369897	287457	261679	407667	294754	383835	18.4968	18.133	17.9974	18.637	18.1692	18.5501	18.2091	18.4521	-0.24304	0.152364	0.844963
Q08623	PUDP	Pseudouridine-5'-phosphatase	105184	86459.4	68561.8	111316	89169.7	104117	16.6826	16.3997	16.0651	16.7643	16.4443	16.6678	16.3825	16.6255	-0.242998	0.1497	0.844988
Q8NCN5	PDPR	Pyruvate dehydrogenase phosphatase regulatory subunit, mitochondrial	330436	286523	269190	349927	320524	376426	18.334	18.1283	18.0383	18.4167	18.2901	18.522	18.1669	18.4096	-0.242735	0.046308	0.845142
Q9NUU7	DDX19A	ATP-dependent RNA helicase DDX19A	1.20951e+06	1.14167e+06	1137902	1473196	1.20104e+06	1.46972e+06	20.206	20.1227	20.1179	20.4905	20.1959	20.4871	20.1489	20.3912	-0.242279	0.0394831	0.845409
Q8NBS9	TXNDC5	Thioredoxin domain-containing protein 5	3385377	2.94045e+06	2.6645e+06	3.67579e+06	3.16267e+06	3774206	21.6909	21.4876	21.3454	21.8096	21.5927	21.8477	21.508	21.75	-0.242052	0.0642645	0.845542
P37837	TALDO1	Transaldolase	4743556	4497573	3.73811e+06	4988632	4.69118e+06	5.63674e+06	22.1775	22.1007	21.8339	22.2502	22.1615	22.4264	22.0374	22.2794	-0.242011	0.0656891	0.845566
Q96RE7	NACC1	Nucleus accumbens-associated protein 1	340008	322171	309811	360629	375985	413992	18.3752	18.2975	18.241	18.4602	18.5203	18.6592	18.3046	18.5466	-0.242003	0.0151695	0.84557
Q9H814	PHAX	Phosphorylated adapter RNA export protein	575953	467715	446108	612005	523946	619786	19.1356	18.8353	18.767	19.2232	18.9991	19.2414	18.9126	19.1546	-0.241919	0.0772474	0.84562
P02649	APOE	Apolipoprotein E	610682	558861	318062	639465	733181	382824	19.2201	19.0921	18.2789	19.2865	19.4838	18.5463	18.8637	19.1055	-0.241832	0.276687	0.845671
P21266	GSTM3	Glutathione S-transferase Mu 3	639826	550213	503698	669735	586746	745971	19.2873	19.0696	18.9422	19.3532	19.1624	19.5088	19.0997	19.3415	-0.241739	0.0831947	0.845726
P62269	RPS18	40S ribosomal protein S18	4500982	4.87327e+06	5242688	5.65332e+06	5954280	5.64556e+06	22.1018	22.2165	22.3219	22.4307	22.5055	22.4287	22.2134	22.4549	-0.241568	0.0103489	0.845825
Q9UMX1	SUFU	Suppressor of fused homolog	69872.1	58310.2	53545.1	85695.1	58620.2	71751.3	16.0924	15.8315	15.7085	16.3869	15.8391	16.1307	15.8775	16.1189	-0.241466	0.140636	0.845885
Q15293	RCN1	Reticulocalbin-1	1.42521e+06	1.06848e+06	871936	1398625	1089245	1.44e+06	20.4427	20.0271	19.7339	20.4156	20.0549	20.4576	20.0679	20.3094	-0.24146	0.19671	0.845889
P15735	PHKG2	Phosphorylase b kinase gamma catalytic chain, liver/testis isoform	82456.3	68517.4	74064.7	81462.8	83395.5	101757	16.3313	16.0642	16.1765	16.3139	16.3477	16.6348	16.1907	16.4321	-0.241427	0.0717623	0.845908
O14974	PPP1R12A	Protein phosphatase 1 regulatory subunit 12A	1.98635e+06	1.60866e+06	1.54062e+06	2.11867e+06	1.71978e+06	2.2306e+06	20.9217	20.6174	20.5551	21.0147	20.7138	21.089	20.6981	20.9392	-0.241106	0.104484	0.846096
Q7L5Y1	ENOSF1	Mitochondrial enolase superfamily member 1	38060.1	27166.2	35176.3	48043.9	30629.4	40803.5	15.216	14.7295	15.1023	15.5521	14.9026	15.3164	15.0159	15.257	-0.241088	0.174909	0.846107
P22626	HNRNPA2B1	Heterogeneous nuclear ribonucleoproteins A2/B1	17551402	15946852	16143311	20176314	18132368	20386550	24.0651	23.9268	23.9444	24.2662	24.1121	24.2811	23.9788	24.2198	-0.241018	0.013215	0.846148
P52655	GTF2A1	Transcription initiation factor IIA subunit 1	536542	520025	469884	625277	538128	643152	19.0333	18.9882	18.8419	19.2541	19.0376	19.2948	18.9545	19.1955	-0.241009	0.0352807	0.846153
Q8N0X7	SPART	Spartin	244672	262876	253800	307326	296954	295125	17.9005	18.004	17.9533	18.2294	18.1799	18.171	17.9526	18.1934	-0.240804	0.00104109	0.846274
P27348	YWHAQ	14-3-3 protein theta	4838212	4033444	3631109	5389930	4.04285e+06	5364672	22.206	21.9436	21.792	22.3618	21.9469	22.3551	21.9805	22.2213	-0.240745	0.12504	0.846308
Q02790	FKBP4	Peptidyl-prolyl cis-trans isomerase FKBP4	2.16471e+06	1.82809e+06	1.81484e+06	2307450	2081023	2.46723e+06	21.0457	20.8019	20.7914	21.1379	20.9889	21.2345	20.8797	21.1204	-0.240709	0.047322	0.846329
P49116	NR2C2	Nuclear receptor subfamily 2 group C member 2	186486	185464	196168	218913	216849	235605	17.5087	17.5008	17.5817	17.74	17.7263	17.846	17.5304	17.7708	-0.240373	0.0036771	0.846527
Q99829	CPNE1	Copine-1	2.69108e+06	2.33008e+06	2.06266e+06	2.83707e+06	2.42698e+06	3.09624e+06	21.3598	21.152	20.9761	21.436	21.2107	21.5621	21.1626	21.4029	-0.240336	0.092907	0.846548
O95834	EML2	Echinoderm microtubule-associated protein-like 2	696268	539063	476279	679039	573453	756607	19.4093	19.0401	18.8614	19.3731	19.1293	19.5292	19.1036	19.3439	-0.240271	0.152219	0.846586
Q9BTT4	MED10	Mediator of RNA polymerase II transcription subunit 10	205252	157494	145237	191978	183508	219594	17.647	17.2649	17.148	17.5506	17.4855	17.7445	17.3533	17.5935	-0.240175	0.122316	0.846643
P46060	RANGAP1	Ran GTPase-activating protein 1	1.59873e+06	1.51688e+06	1.54039e+06	1.76996e+06	1.68418e+06	2.06492e+06	20.6085	20.5327	20.5549	20.7553	20.6836	20.9777	20.5653	20.8055	-0.240172	0.0355568	0.846644
P49720	PSMB3	Proteasome subunit beta type-3	1.83015e+06	1.58872e+06	1.50673e+06	1.91469e+06	1.62866e+06	2314816	20.8035	20.5994	20.523	20.8687	20.6352	21.1425	20.642	20.8821	-0.240146	0.116496	0.84666
O00459	PIK3R2	Phosphatidylinositol 3-kinase regulatory subunit beta	199817	167474	157049	199562	202789	213903	17.6083	17.3536	17.2609	17.6065	17.6296	17.7066	17.4076	17.6476	-0.239977	0.0435933	0.846759
Q9H7C9	AAMDC	Mth938 domain-containing protein	262846	193438	170880	273682	195886	266884	18.0039	17.5615	17.3826	18.0621	17.5797	18.0259	17.6493	17.8892	-0.239886	0.191503	0.846812
Q9UEW8	STK39	STE20/SPS1-related proline-alanine-rich protein kinase	145620	176245	189954	199250	207133	194492	17.1518	17.4272	17.5353	17.6042	17.6602	17.5694	17.3715	17.6113	-0.239803	0.0473421	0.846861
P0DPB6	POLR1D	DNA-directed RNA polymerases I and III subunit RPAC2	644074	496233	439583	646841	516528	692308	19.2969	18.9207	18.7458	19.3031	18.9785	19.4011	18.9878	19.2275	-0.239763	0.158759	0.846884
Q5JUR7	TEX30	Testis-expressed protein 30	96529.5	172307	158895	148884	189858	153885	16.5587	17.3946	17.2777	17.1838	17.5346	17.2315	17.077	17.3166	-0.239623	0.231457	0.846967
Q8N7C3	TRIML2	Probable E3 ubiquitin-protein ligase TRIML2	44508.2	47088.9	41180.1	51133.7	47385.7	58625.9	15.4418	15.5231	15.3297	15.642	15.5322	15.8393	15.4315	15.6711	-0.23962	0.0472044	0.846968
P35241	RDX	Radixin	19418190	18956450	13988271	19038088	20579842	21629044	24.2109	24.1762	23.7377	24.1824	24.2947	24.3665	24.0416	24.2812	-0.239592	0.0964838	0.846985
P52789	HK2	Hexokinase-2	1.2398e+06	1347290	1.28238e+06	1.29365e+06	1.66221e+06	1.63944e+06	20.2417	20.3616	20.2904	20.303	20.6647	20.6448	20.2979	20.5375	-0.239587	0.0605877	0.846988
P23919	DTYMK	Thymidylate kinase	1.92815e+06	1.58374e+06	1.42435e+06	2.04659e+06	1.65958e+06	2107358	20.8788	20.5949	20.4419	20.9648	20.6624	21.007	20.6385	20.8781	-0.23954	0.112852	0.847016
Q99611	SEPHS2	Selenide, water dikinase 2	32570.6	24089.8	22906.1	31954.3	28152.2	32875.7	14.9913	14.5561	14.4834	14.9637	14.781	15.0047	14.677	14.9165	-0.239517	0.127561	0.847029
O15063	KIAA0355	Uncharacterized protein KIAA0355	57010.8	65842.1	26863.4	45987.5	41023.9	87907.8	15.7989	16.0067	14.7134	15.489	15.3242	16.4237	15.5063	15.7456	-0.239269	0.340483	0.847174
P23497	SP100	Nuclear autoantigen Sp-100	858462	749943	610533	861063	768356	976543	19.7114	19.5164	19.2197	19.7158	19.5514	19.8973	19.4825	19.7215	-0.23899	0.120251	0.847338
Q8NEU8	APPL2	DCC-interacting protein 13-beta	138476	121365	102807	150973	123981	151646	17.0793	16.889	16.6496	17.2039	16.9198	17.2103	16.8726	17.1113	-0.238732	0.0980129	0.84749
Q15013	MAD2L1BP	MAD2L1-binding protein	49702.5	49026.8	51681	47727.1	61763.6	70169.6	15.601	15.5813	15.6573	15.5425	15.9145	16.0986	15.6132	15.8519	-0.23863	0.106674	0.84755
Q9UKX7	NUP50	Nuclear pore complex protein Nup50	591998	559339	494670	604587	613285	725424	19.1752	19.0934	18.9161	19.2056	19.2262	19.4685	19.0616	19.3001	-0.238518	0.0547117	0.847616
O75368	SH3BGRL	SH3 domain-binding glutamic acid-rich-like protein	2.1694e+06	1.45954e+06	1.2738e+06	2240965	1.49017e+06	1983225	21.0489	20.4771	20.2807	21.0957	20.507	20.9194	20.6022	20.8407	-0.238498	0.241743	0.847627
Q9BV86	NTMT1	N-terminal Xaa-Pro-Lys N-methyltransferase 1	766359	588019	506361	763262	624589	785396	19.5477	19.1655	18.9498	19.5418	19.2525	19.5831	19.221	19.4591	-0.238152	0.159908	0.847831
O00159	MYO1C	Unconventional myosin-Ic	1.17963e+06	1.15911e+06	1.09016e+06	1.29789e+06	1.27981e+06	1472125	20.1699	20.1446	20.0561	20.3077	20.2875	20.4895	20.1235	20.3616	-0.238036	0.0183185	0.847899
Q14847	LASP1	LIM and SH3 domain protein 1	5716942	5353366	4.50345e+06	6504821	5.57077e+06	6.23935e+06	22.4468	22.352	22.1026	22.6331	22.4094	22.573	22.3005	22.5385	-0.23802	0.0573514	0.847908
Q9UFG5	C19orf25	UPF0449 protein C19orf25	270500	261113	245922	275122	293192	353143	18.0453	17.9943	17.9078	18.0697	18.1615	18.4299	17.9825	18.2204	-0.237888	0.061707	0.847986
P17987	TCP1	T-complex protein 1 subunit alpha	3274470	3.01815e+06	2.92704e+06	3.46824e+06	3.36473e+06	4.06378e+06	21.6428	21.5252	21.481	21.7258	21.6821	21.9544	21.5497	21.7874	-0.237715	0.0407478	0.848087
Q12933	TRAF2	TNF receptor-associated factor 2	157249	120394	128532	166311	135892	176485	17.2627	16.8774	16.9718	17.3435	17.0521	17.4292	17.0373	17.2749	-0.237646	0.108888	0.848128
Q92599	2020-09-08	Septin-8	96414.5	70401.5	52360.2	100189	65134	89238.8	16.557	16.1033	15.6762	16.6124	15.9911	16.4454	16.1122	16.3496	-0.237468	0.256536	0.848233
Q5Y7A7	HLA-DRB1	HLA class II histocompatibility antigen, DRB1-13 beta chain	590653	646928	570743	693032	851039	605779	19.172	19.3032	19.1225	19.4026	19.6989	19.2084	19.1992	19.4366	-0.237394	0.102588	0.848276
Q06323	PSME1	Proteasome activator complex subunit 1	4.20232e+06	3.27004e+06	3.11043e+06	4.28999e+06	3.61379e+06	4.5167e+06	22.0028	21.6409	21.5687	22.0325	21.7851	22.1068	21.7374	21.9748	-0.237383	0.116055	0.848283
P10768	ESD	S-formylglutathione hydrolase	959794	865770	840217	1.11068e+06	938965	1.09667e+06	19.8724	19.7236	19.6804	20.083	19.8407	20.0647	19.7588	19.9961	-0.237343	0.0360719	0.848306
P07108	DBI	Acyl-CoA-binding protein	691435	551526	457925	838034	505815	674809	19.3992	19.0731	18.8048	19.6766	18.9482	19.3641	19.0924	19.3297	-0.237321	0.209119	0.848319
Q5NDL2	EOGT	EGF domain-specific O-linked N-acetylglucosamine transferase	133044	137166	131489	135283	176216	164869	17.0215	17.0656	17.0046	17.0456	17.427	17.331	17.0306	17.2679	-0.237293	0.0567111	0.848336
Q96QK1	VPS35	Vacuolar protein sorting-associated protein 35	1.64174e+06	1561265	1.45806e+06	1857789	1.70459e+06	1932886	20.6468	20.5743	20.4756	20.8252	20.701	20.8823	20.5656	20.8028	-0.237257	0.0157484	0.848356
Q9Y2S7	POLDIP2	Polymerase delta-interacting protein 2	618946	519995	480699	638720	572986	692174	19.2395	18.9881	18.8748	19.2848	19.1281	19.4008	19.0341	19.2712	-0.237125	0.0761049	0.848434
P51617	IRAK1	Interleukin-1 receptor-associated kinase 1	70291.8	55139.4	56833	70878.6	62668.4	81174.2	16.1011	15.7508	15.7944	16.1131	15.9355	16.3087	15.8821	16.1191	-0.23698	0.103316	0.84852
Q9Y546	LRRC42	Leucine-rich repeat-containing protein 42	86328.4	101918	112858	115646	120747	116278	16.3975	16.6371	16.7841	16.8193	16.8816	16.8272	16.6062	16.8427	-0.236485	0.0470552	0.848811
O75828	CBR3	Carbonyl reductase [NADPH] 3	1.3794e+06	1.28067e+06	1165059	1.49975e+06	1.32641e+06	1.69128e+06	20.3956	20.2885	20.152	20.5163	20.3391	20.6897	20.2787	20.515	-0.23634	0.066027	0.848896
Q13685	AAMP	Angio-associated migratory cell protein	586236	479139	481317	597617	526156	702840	19.1611	18.8701	18.8766	19.1889	19.0051	19.4228	18.9693	19.2056	-0.236331	0.104303	0.848901
Q9P2L0	WDR35	WD repeat-containing protein 35	66157.7	41041.9	45958.2	62356.9	49912.2	65531.6	16.0136	15.3248	15.488	15.9283	15.6071	15.9999	15.6088	15.8451	-0.236268	0.20753	0.848939
P41134	ID1	DNA-binding protein inhibitor ID-1	25749.3	16140.3	15753.4	22573.1	18435.4	25706.4	14.6522	13.9784	13.9434	14.4623	14.1702	14.6498	14.1913	14.4274	-0.236113	0.240114	0.84903
P56282	POLE2	DNA polymerase epsilon subunit 2	98935.6	74670.8	66726.1	86258.2	91550.3	101969	16.5942	16.1883	16.026	16.3964	16.4823	16.6378	16.2695	16.5055	-0.235999	0.143842	0.849097
Q5M775	SPECC1	Cytospin-B	67757.2	76330.6	72994.9	94091	81321.4	80590.5	16.0481	16.22	16.1555	16.5218	16.3113	16.2983	16.1412	16.3771	-0.235957	0.0309199	0.849122
Q9NY61	AATF	Protein AATF	292956	265111	246549	283120	290113	380701	18.1603	18.0162	17.9115	18.1111	18.1463	18.5383	18.0294	18.2652	-0.235845	0.109623	0.849188
P33993	MCM7	DNA replication licensing factor MCM7	1.27017e+06	1.13656e+06	1.13418e+06	1.39286e+06	1283431	1.49548e+06	20.2766	20.1162	20.1132	20.4096	20.2916	20.5122	20.1687	20.4045	-0.235775	0.025194	0.849229
O95232	LUC7L3	Luc7-like protein 3	663631	561016	740811	716146	765260	821688	19.34	19.0977	19.4987	19.4499	19.5456	19.6482	19.3122	19.5479	-0.235755	0.0678052	0.849241
Q8IV38	ANKMY2	Ankyrin repeat and MYND domain-containing protein 2	76093	66263.1	57485.1	90996.5	66930.5	77660.1	16.2155	16.0159	15.8109	16.4735	16.0304	16.2449	16.0141	16.2496	-0.235497	0.123459	0.849392
Q9NYI0	PSD3	PH and SEC7 domain-containing protein 3	77546.7	51310.9	50564.2	74121.3	62625.1	70697.7	16.2428	15.647	15.6258	16.1776	15.9345	16.1094	15.8385	16.0738	-0.235282	0.190677	0.849519
Q969P0	IGSF8	Immunoglobulin superfamily member 8	53128.4	56858.7	55941.1	72362.1	63135.9	60266.1	15.6972	15.7951	15.7716	16.1429	15.9462	15.8791	15.7546	15.9894	-0.234757	0.0298632	0.849828
Q01105	SET	Protein SET	4.63573e+06	3939362	3416725	4700315	4049532	5340592	22.1444	21.9095	21.7042	22.1643	21.9493	22.3486	21.9194	22.1541	-0.234713	0.122344	0.849854
Q9NUB1	ACSS1	Acetyl-coenzyme A synthetase 2-like, mitochondrial	8399.83	15933.1	16831.8	16040.9	21831.8	10477.2	13.0361	13.9597	14.0389	13.9695	14.4141	13.355	13.6783	13.9129	-0.2346	0.300752	0.849921
Q2M1Z3	ARHGAP31	Rho GTPase-activating protein 31	8585.45	11906	10984	12568	13125.8	11085	13.0677	13.5394	13.4231	13.6175	13.6801	13.4363	13.3434	13.578	-0.234568	0.101417	0.849939
Q9UBQ0	VPS29	Vacuolar protein sorting-associated protein 29	1.10004e+06	831494	714087	1.14895e+06	865268	1.06981e+06	20.0691	19.6653	19.4457	20.1319	19.7228	20.0289	19.7267	19.9612	-0.234462	0.180935	0.850002
Q8IYS1	PM20D2	Peptidase M20 domain-containing protein 2	307127	183441	169599	318500	186111	262436	18.2285	17.485	17.3718	18.2809	17.5058	18.0016	17.6951	17.9294	-0.234382	0.286658	0.850049
Q96GY3	LIN37	Protein lin-37 homolog	47038	46006.7	57441.2	50279	54092.9	74367.4	15.5215	15.4896	15.8098	15.6177	15.7232	16.1824	15.607	15.8411	-0.234103	0.160448	0.850213
Q9UBF2	COPG2	Coatomer subunit gamma-2	1.3505e+06	1184323	1.37375e+06	1.39061e+06	1.50228e+06	1.71123e+06	20.3651	20.1756	20.3897	20.4073	20.5187	20.7066	20.3101	20.5442	-0.234076	0.0528225	0.850229
Q9HD26	GOPC	Golgi-associated PDZ and coiled-coil motif-containing protein	427939	408550	370565	462866	450607	505377	18.707	18.6402	18.4994	18.8202	18.7815	18.947	18.6155	18.8496	-0.23406	0.0202664	0.850239
P0CAP2;Q9BZD3	POLR2M;GCOM2	DNA-directed RNA polymerase II subunit GRINL1A;Putative GRINL1B complex locus protein 2	48333.9	39255.7	29794.7	43014	37105.8	57620.4	15.5607	15.2606	14.8628	15.3925	15.1794	15.8143	15.228	15.4621	-0.234012	0.225002	0.850267
O94808	GFPT2	Glutamine--fructose-6-phosphate aminotransferase [isomerizing] 2	854884	915920	809037	981350	1.05227e+06	997920	19.7054	19.8049	19.6258	19.9044	20.0051	19.9286	19.712	19.946	-0.23399	0.00806785	0.85028
Q14257	RCN2	Reticulocalbin-2	577244	502626	431799	653511	475096	656054	19.1388	18.9391	18.72	19.3179	18.8579	19.3235	18.9327	19.1664	-0.233739	0.14072	0.850428
P01116	KRAS	GTPase KRas	59399.4	60345.2	53874.7	49554.8	110215	57474	15.8582	15.881	15.7173	15.5967	16.75	15.8106	15.8188	16.0524	-0.233627	0.24491	0.850494
P12814	ACTN1	Alpha-actinin-1	9367880	12276776	11928726	9916363	13249343	16972892	23.1593	23.5494	23.5079	23.2414	23.6594	24.0167	23.4056	23.6392	-0.233623	0.191466	0.850496
Q15181	PPA1	Inorganic pyrophosphatase	2.91295e+06	2.09105e+06	1.94846e+06	2.81636e+06	2.12093e+06	3.22949e+06	21.474	20.9958	20.8939	21.4254	21.0163	21.6229	21.1212	21.3548	-0.2336	0.205577	0.85051
P19387	POLR2C	DNA-directed RNA polymerase II subunit RPB3	442188	373475	331255	493775	367493	489965	18.7543	18.5107	18.3376	18.9135	18.4874	18.9023	18.5342	18.7677	-0.233544	0.132479	0.850543
P10275	AR	Androgen receptor	20427.8	22148.1	25604.2	30706.2	23324.1	26265.2	14.3182	14.4349	14.6441	14.9062	14.5095	14.6809	14.4657	14.6989	-0.233136	0.0997715	0.850784
P99999	CYCS	Cytochrome c	460465	1853855	2.11252e+06	938081	2.06694e+06	1.51006e+06	18.8127	20.8221	21.0105	19.8394	20.9791	20.5262	20.2151	20.4482	-0.233077	0.48186	0.850818
O43809	NUDT21	Cleavage and polyadenylation specificity factor subunit 5	2.03357e+06	1768170	1.65077e+06	2.21337e+06	2.0322e+06	2.14156e+06	20.9556	20.7538	20.6547	21.0778	20.9546	21.0302	20.788	21.0209	-0.232845	0.0335692	0.850955
Q96GG9	DCUN1D1	DCN1-like protein 1	475212	446169	423652	509490	554354	516095	18.8582	18.7672	18.6925	18.9587	19.0804	18.9773	18.7727	19.0055	-0.232819	0.00932054	0.850971
P53365	ARFIP2	Arfaptin-2	292152	268738	246971	303850	275495	375826	18.1564	18.0358	17.914	18.213	18.0717	18.5197	18.0354	18.2681	-0.232732	0.10316	0.851022
Q8IYB3	SRRM1	Serine/arginine repetitive matrix protein 1	516513	460072	372223	581848	444589	554555	18.9784	18.8115	18.5058	19.1503	18.7621	19.081	18.7653	18.9978	-0.232538	0.131095	0.851136
Q8N201	INTS1	Integrator complex subunit 1	79064.6	122319	151657	84016.5	190812	148375	16.2707	16.9003	17.2105	16.3584	17.5418	17.1789	16.7938	17.0264	-0.232527	0.283459	0.851143
P42330	AKR1C3	Aldo-keto reductase family 1 member C3	258547	274118	193768	301053	271312	272630	17.9801	18.0644	17.564	18.1997	18.0496	18.0566	17.8695	18.1019	-0.232455	0.104691	0.851185
O95456	PSMG1	Proteasome assembly chaperone 1	665601	715760	751118	749626	817247	946961	19.3443	19.4491	19.5187	19.5158	19.6404	19.8529	19.4374	19.6697	-0.232359	0.0568728	0.851242
P05787	KRT8	Keratin, type II cytoskeletal 8	7.33376e+06	6296463	6602443	8.09761e+06	7099050	8594526	22.8061	22.5861	22.6546	22.9491	22.7592	23.035	22.6823	22.9144	-0.232148	0.0458079	0.851366
P15121	AKR1B1	Aldose reductase	1.98096e+06	1.68138e+06	1.51713e+06	2141228	1.84995e+06	2.06715e+06	20.9178	20.6812	20.5329	21.03	20.8191	20.9792	20.7106	20.9428	-0.232129	0.0719228	0.851377
P50579	METAP2	Methionine aminopeptidase 2	1.84692e+06	1.67099e+06	1.6273e+06	2.04541e+06	1.84308e+06	2.1584e+06	20.8167	20.6723	20.6341	20.964	20.8137	21.0415	20.7077	20.9397	-0.232051	0.0289477	0.851423
Q14627	IL13RA2	Interleukin-13 receptor subunit alpha-2	70656.4	110097	107524	89274.5	176599	85910.6	16.1085	16.7484	16.7143	16.446	17.4301	16.3905	16.5237	16.7555	-0.231795	0.274016	0.851575
Q96GQ7	DDX27	Probable ATP-dependent RNA helicase DDX27	915384	1.04042e+06	1.06735e+06	1.10578e+06	1.24263e+06	1.1978e+06	19.804	19.9887	20.0256	20.0766	20.245	20.192	19.9395	20.1712	-0.231727	0.0238427	0.851615
Q9UKV3	ACIN1	Apoptotic chromatin condensation inducer in the nucleus	975770	743626	722554	1.01367e+06	857086	976876	19.8962	19.5042	19.4627	19.9512	19.7091	19.8978	19.621	19.8527	-0.231636	0.111607	0.851669
Q13523	PRPF4B	Serine/threonine-protein kinase PRP4 homolog	508552	491442	461118	550396	536910	631134	18.956	18.9067	18.8148	19.0701	19.0343	19.2676	18.8925	19.124	-0.231514	0.0288727	0.851741
Q7Z4H3	HDDC2	HD domain-containing protein 2	177002	155743	169217	187766	190489	211003	17.4334	17.2488	17.3685	17.5186	17.5393	17.6869	17.3502	17.5816	-0.231367	0.019428	0.851827
Q9UHA3	RSL24D1	Probable ribosome biogenesis protein RLP24	175485	117395	132635	172024	135632	189439	17.421	16.841	17.0171	17.3922	17.0493	17.5314	17.093	17.3243	-0.231286	0.183959	0.851875
P63172	DYNLT1	Dynein light chain Tctex-type 1	728472	428699	380852	677912	436448	650169	19.4745	18.7096	18.5389	19.3707	18.7355	19.3105	18.9077	19.1389	-0.231218	0.300116	0.851915
O14817	TSPAN4	Tetraspanin-4	93967.2	78719.2	104021	87112.7	116432	122697	16.5199	16.2644	16.6665	16.4106	16.8291	16.9047	16.4836	16.7148	-0.231216	0.139662	0.851916
P42566	EPS15	Epidermal growth factor receptor substrate 15	291163	236221	202699	323077	229365	304185	18.1515	17.8498	17.629	18.3015	17.8073	18.2146	17.8767	18.1078	-0.231056	0.167491	0.852011
P61960	UFM1	Ubiquitin-fold modifier 1	315606	266535	233799	327661	303079	319993	18.2678	18.024	17.8349	18.3218	18.2093	18.2877	18.0422	18.273	-0.230741	0.072473	0.852197
P13674	P4HA1	Prolyl 4-hydroxylase subunit alpha-1	540625	461124	509969	569345	600968	600350	19.0443	18.8148	18.9601	19.1189	19.1969	19.1954	18.9397	19.1704	-0.230733	0.0136516	0.852202
Q8TBZ3	WDR20	WD repeat-containing protein 20	25986.7	17733.2	20402.1	28177.1	17545.3	30727.3	14.6655	14.1142	14.3164	14.7822	14.0988	14.9072	14.3654	14.5961	-0.23073	0.216212	0.852203
Q12849	GRSF1	G-rich sequence factor 1	1.00616e+06	977827	875328	1.1901e+06	943418	1238670	19.9404	19.8992	19.7395	20.1827	19.8475	20.2404	19.8597	20.0902	-0.230481	0.0807219	0.852351
Q9UBR2	CTSZ	Cathepsin Z	775999	607801	761380	850732	638834	1.0668e+06	19.5657	19.2132	19.5383	19.6983	19.2851	20.0249	19.4391	19.6694	-0.230366	0.183297	0.852419
Q16763	UBE2S	Ubiquitin-conjugating enzyme E2 S	464975	515493	655380	562521	687305	655902	18.8268	18.9756	19.322	19.1015	19.3906	19.3231	19.0415	19.2718	-0.230299	0.128713	0.852458
Q2KHT3	CLEC16A	Protein CLEC16A	377188	338862	341010	427271	367512	448072	18.5249	18.3703	18.3795	18.7048	18.4874	18.7734	18.4249	18.6552	-0.230292	0.0423736	0.852462
Q9Y230	RUVBL2	RuvB-like 2	2.2164e+06	1.70326e+06	1.63915e+06	2.22875e+06	1.8217e+06	2460142	21.0798	20.6999	20.6445	21.0878	20.7969	21.2303	20.8081	21.0383	-0.230267	0.145604	0.852477
Q9NYB0	TERF2IP	Telomeric repeat-binding factor 2-interacting protein 1	115401	93062.3	76577.2	128690	86339.4	119472	16.8163	16.5059	16.2246	16.9735	16.3977	16.8663	16.5156	16.7459	-0.230248	0.194602	0.852488
Q9UBB6	NCDN	Neurochondrin	280155	350270	348410	336185	418447	392284	18.0959	18.4181	18.4104	18.3589	18.6747	18.5815	18.3081	18.5384	-0.230237	0.0847814	0.852495
O15460	P4HA2	Prolyl 4-hydroxylase subunit alpha-2	80307.6	71637.7	63712.6	99284.8	76556.5	77831.6	16.2932	16.1284	15.9593	16.5993	16.2242	16.2481	16.127	16.3572	-0.230207	0.111504	0.852513
Q9NZ52	GGA3	ADP-ribosylation factor-binding protein GGA3	152343	134673	126299	172154	152923	158752	17.217	17.0391	16.9465	17.3933	17.2224	17.2764	17.0675	17.2974	-0.229884	0.0348686	0.852704
P10606	COX5B	Cytochrome c oxidase subunit 5B, mitochondrial	1.46341e+06	1.10087e+06	972236	1.51397e+06	1.19601e+06	1.39495e+06	20.4809	20.0702	19.8909	20.5299	20.1898	20.4118	20.1474	20.3772	-0.229804	0.168531	0.852751
Q9BQ67	GRWD1	Glutamate-rich WD repeat-containing protein 1	1.35898e+06	1067536	974420	1.35261e+06	1.13183e+06	1488259	20.3741	20.0259	19.8942	20.3673	20.1102	20.5052	20.098	20.3276	-0.229537	0.143879	0.852908
Q9BXR0	QTRT1	Queuine tRNA-ribosyltransferase catalytic subunit 1	556536	491498	457599	516090	554333	705090	19.0861	18.9068	18.8037	18.9773	19.0804	19.4274	18.9322	19.1617	-0.22948	0.118033	0.852942
Q9UHY1	NRBP1	Nuclear receptor-binding protein	401598	324013	300366	439384	346581	413457	18.6154	18.3057	18.1964	18.7451	18.4028	18.6574	18.3725	18.6018	-0.229295	0.116693	0.853052
P00505	GOT2	Aspartate aminotransferase, mitochondrial	3.0428e+06	3.35615e+06	3301957	3568249	3.70506e+06	4.10864e+06	21.537	21.6784	21.6549	21.7668	21.8211	21.9702	21.6234	21.8527	-0.229281	0.0206277	0.85306
P28340	POLD1	DNA polymerase delta catalytic subunit	692829	643756	665056	723269	740101	892349	19.4021	19.2962	19.3431	19.4642	19.4974	19.7672	19.3471	19.5763	-0.229124	0.0505562	0.853153
Q07889	SOS1	Son of sevenless homolog 1	83491.8	80122.4	86632.9	106136	92257.8	95299.4	16.3493	16.2899	16.4026	16.6955	16.4934	16.5402	16.3473	16.5764	-0.229073	0.0174231	0.853183
Q9Y5Y2	NUBP2	Cytosolic Fe-S cluster assembly factor NUBP2	433601	384829	347488	480497	381092	509832	18.726	18.5539	18.4066	18.8742	18.5398	18.9597	18.5622	18.7912	-0.229047	0.106351	0.853198
P50148	GNAQ	Guanine nucleotide-binding protein G(q) subunit alpha	114367	137087	169704	128515	237056	140558	16.8033	17.0647	17.3727	16.9716	17.8549	17.1008	17.0802	17.3091	-0.228849	0.2483	0.853315
Q8WUB8	PHF10	PHD finger protein 10	30200.2	23456.8	22842.2	31870.2	22981.3	35535.9	14.8823	14.5177	14.4794	14.9599	14.4882	15.117	14.6265	14.855	-0.228559	0.176532	0.853487
Q9UKG1	APPL1	DCC-interacting protein 13-alpha	284372	255383	229337	324745	265680	310347	18.1174	17.9623	17.8071	18.3089	18.0193	18.2435	17.9623	18.1906	-0.228323	0.0697665	0.853627
Q92552	MRPS27	28S ribosomal protein S27, mitochondrial	581290	444146	425537	550492	517255	620013	19.1489	18.7607	18.6989	19.0704	18.9805	19.2419	18.8695	19.0976	-0.228107	0.121547	0.853754
Q9BQ70	TCF25	Transcription factor 25	169939	217891	203740	221213	230418	237748	17.3747	17.7332	17.6364	17.7551	17.8139	17.8591	17.5814	17.8093	-0.227924	0.047772	0.853863
Q8N128	FAM177A1	Protein FAM177A1	204374	154561	124728	195506	162682	198962	17.6409	17.2378	16.9284	17.5769	17.3117	17.6021	17.269	17.4969	-0.227861	0.199315	0.8539
Q9BRT2	UQCC2	Ubiquinol-cytochrome-c reductase complex assembly factor 2	271950	227120	205817	285582	246007	290540	18.053	17.7931	17.651	18.1235	17.9083	18.1484	17.8324	18.0601	-0.227727	0.0897471	0.853979
P30533	LRPAP1	Alpha-2-macroglobulin receptor-associated protein	176655	141894	121243	166076	162021	181316	17.4306	17.1145	16.8875	17.3415	17.3058	17.4681	17.1442	17.3718	-0.227625	0.124311	0.85404
Q01130	SRSF2	Serine/arginine-rich splicing factor 2	4.89897e+06	3.89282e+06	3671626	5659573	3.88222e+06	5.11571e+06	22.224	21.8924	21.808	22.4323	21.8885	22.2865	21.9748	22.2024	-0.227599	0.160875	0.854055
Q9H8W4	PLEKHF2	Pleckstrin homology domain-containing family F member 2	17685.2	30867.2	21752.5	25254.7	23125.8	32623.1	14.1103	14.9138	14.4089	14.6243	14.4972	14.9936	14.4776	14.705	-0.227385	0.251231	0.854182
O43852	CALU	Calumenin	3.61533e+06	2.80402e+06	2.38701e+06	3.67631e+06	2970862	3554713	21.7857	21.4191	21.1868	21.8098	21.5025	21.7613	21.4638	21.6912	-0.227349	0.16572	0.854203
Q9H910	JPT2	Jupiter microtubule associated homolog 2	1.57927e+06	1.33541e+06	1.36321e+06	1.74266e+06	1.53141e+06	1.72838e+06	20.5908	20.3488	20.3786	20.7329	20.5464	20.721	20.4394	20.6668	-0.22734	0.0393694	0.854208
P06396	GSN	Gelsolin	1.82703e+06	1.73828e+06	2120980	1809379	2.32762e+06	2.56574e+06	20.8011	20.7292	21.0163	20.7871	21.1504	21.2909	20.8489	21.0761	-0.227281	0.12455	0.854244
O00115	DNASE2	Deoxyribonuclease-2-alpha	285810	228887	211449	312437	229091	309779	18.1247	17.8043	17.69	18.2532	17.8056	18.2409	17.873	18.0999	-0.226906	0.151865	0.854465
P80217	IFI35	Interferon-induced 35 kDa protein	544237	474086	443309	612568	498280	600556	19.0539	18.8548	18.758	19.2245	18.9266	19.1959	18.8889	19.1157	-0.22681	0.0755131	0.854522
O43237	DYNC1LI2	Cytoplasmic dynein 1 light intermediate chain 2	726645	618272	558303	774656	653359	794090	19.4709	19.2379	19.0907	19.5632	19.3175	19.5989	19.2665	19.4932	-0.226731	0.091471	0.854569
O15040	TECPR2	Tectonin beta-propeller repeat-containing protein 2	31605.7	32888.9	35621.7	36957.7	38948.6	41211.6	14.9479	15.0053	15.1205	15.1736	15.2493	15.3308	15.0246	15.2512	-0.226652	0.0146784	0.854616
P61289	PSME3	Proteasome activator complex subunit 3	1.75391e+06	1399496	1.45399e+06	1.85992e+06	1.45039e+06	2.11925e+06	20.7421	20.4165	20.4716	20.8268	20.468	21.0151	20.5434	20.77	-0.226575	0.143889	0.854661
Q96E09	FAM122A	Protein FAM122A	21446	14110.8	16790.2	21505.2	16311.8	23189.3	14.3884	13.7845	14.0353	14.3924	13.9936	14.5012	14.0694	14.2957	-0.226312	0.193745	0.854817
P11021	HSPA5	78 kDa glucose-regulated protein	6.81209e+06	6355339	5984451	7407595	7.20366e+06	7.76847e+06	22.6997	22.5995	22.5128	22.8206	22.7803	22.8892	22.604	22.83	-0.226027	0.0104165	0.854986
Q3LXA3	TKFC	Triokinase/FMN cyclase	139608	95109.6	59867.1	120068	90288.5	117314	17.091	16.5373	15.8695	16.8735	16.4623	16.84	16.4993	16.7253	-0.225987	0.340661	0.85501
P21291	CSRP1	Cysteine and glycine-rich protein 1	1.40051e+06	1.28625e+06	1.40368e+06	1.58436e+06	1.39181e+06	1.83405e+06	20.4175	20.2947	20.4208	20.5955	20.4085	20.8066	20.3777	20.6035	-0.225855	0.073607	0.855088
Q99627	COPS8	COP9 signalosome complex subunit 8	895234	698107	671380	916443	817549	895594	19.7719	19.4131	19.3568	19.8057	19.6409	19.7725	19.5139	19.7397	-0.225784	0.0940784	0.85513
P29083	GTF2E1	General transcription factor IIE subunit 1	143051	131821	109311	154416	124967	170823	17.1262	17.0082	16.7381	17.2365	16.9312	17.3821	16.9575	17.1833	-0.225779	0.128789	0.855133
P20742	PZP	Pregnancy zone protein	117853	124316	55400.2	153305	106474	79494.3	16.8466	16.9237	15.7576	17.226	16.7001	16.2786	16.5093	16.7349	-0.225625	0.337497	0.855224
P07237	P4HB	Protein disulfide-isomerase	5763255	5.11705e+06	4.40134e+06	6.18398e+06	5.48211e+06	6.12006e+06	22.4585	22.2869	22.0695	22.5601	22.3863	22.5451	22.2716	22.4972	-0.225559	0.0694547	0.855264
Q86Y39	NDUFA11	NADH dehydrogenase [ubiquinone] 1 alpha subcomplex subunit 11	75594.7	159916	156120	119890	187635	134085	16.206	17.287	17.2523	16.8714	17.5176	17.0328	16.9151	17.1406	-0.225484	0.326629	0.855308
P11831	SRF	Serum response factor	19662.9	12206.4	9215.23	14937.4	13299.6	17787.5	14.2632	13.5753	13.1698	13.8666	13.6991	14.1186	13.6694	13.8948	-0.225321	0.325432	0.855404
P16035	TIMP2	Metalloproteinase inhibitor 2	70448.6	66728.3	51454.9	83533.2	67634.3	68368.3	16.1043	16.026	15.651	16.3501	16.0455	16.061	15.9271	16.1522	-0.225085	0.128188	0.855545
Q9UJM3	ERRFI1	ERBB receptor feedback inhibitor 1	267611	255788	252702	325900	270384	313430	18.0298	17.9646	17.9471	18.3141	18.0446	18.2578	17.9805	18.2055	-0.225018	0.0314284	0.855584
O95816	BAG2	BAG family molecular chaperone regulator 2	1.59046e+06	1.33851e+06	1.16168e+06	1.60805e+06	1.30951e+06	1.87513e+06	20.601	20.3522	20.1478	20.6169	20.3206	20.8386	20.367	20.592	-0.225018	0.159025	0.855584
O95059	RPP14	Ribonuclease P protein subunit p14	44660.5	64984.6	60668.9	58271.8	77980.4	61713.7	15.4467	15.9878	15.8887	15.8305	16.2508	15.9133	15.7744	15.9982	-0.223815	0.173808	0.856298
Q14320	FAM50A	Protein FAM50A	860224	613976	571328	814206	697378	846219	19.7144	19.2278	19.124	19.635	19.4116	19.6907	19.3554	19.5791	-0.223716	0.179969	0.856357
P21127	CDK11B	Cyclin-dependent kinase 11B	661590	590511	505362	667967	613709	766085	19.3356	19.1716	18.947	19.3494	19.2272	19.5471	19.1514	19.3746	-0.223206	0.101006	0.856659
P16220	CREB1	Cyclic AMP-responsive element-binding protein 1	691864	608418	645695	692233	788539	791591	19.4001	19.2147	19.3005	19.4009	19.5888	19.5944	19.3051	19.528	-0.222931	0.0275843	0.856823
P49321	NASP	Nuclear autoantigenic sperm protein	2.74847e+06	2.16367e+06	2054441	2.90224e+06	2376789	2.81464e+06	21.3902	21.045	20.9703	21.4687	21.1806	21.4245	21.1352	21.3579	-0.222759	0.118153	0.856925
O95359	TACC2	Transforming acidic coiled-coil-containing protein 2	115464	107043	96299.9	119685	121818	129731	16.8171	16.7078	16.5552	16.8689	16.8944	16.9852	16.6934	16.9161	-0.222756	0.0254234	0.856927
P61088	UBE2N	Ubiquitin-conjugating enzyme E2 N	5246017	4.3635e+06	3.84527e+06	5716380	4.36764e+06	5602056	22.3228	22.0571	21.8747	22.4467	22.0584	22.4175	22.0848	22.3075	-0.222706	0.139603	0.856957
O75312	ZPR1	Zinc finger protein ZPR1	727762	596056	573705	725567	643046	847366	19.4731	19.1851	19.1299	19.4687	19.2946	19.6926	19.2627	19.4853	-0.222598	0.118436	0.857021
Q9H993	ARMT1	Protein-glutamate O-methyltransferase	115616	116810	122920	124094	136470	155680	16.819	16.8338	16.9074	16.9211	17.0582	17.2482	16.8534	17.0758	-0.222458	0.0492642	0.857104
O94925	GLS	Glutaminase kidney isoform, mitochondrial	1.42973e+06	1.07827e+06	864477	1.41436e+06	1.10855e+06	1.34972e+06	20.4473	20.0403	19.7215	20.4317	20.0802	20.3642	20.0697	20.2921	-0.222371	0.214043	0.857156
P29374	ARID4A	AT-rich interactive domain-containing protein 4A	29128.7	24336.5	21843.9	27265.6	26764.3	33686.3	14.8302	14.5708	14.4149	14.7348	14.708	15.0399	14.6053	14.8276	-0.222252	0.125756	0.857227
P35237	SERPINB6	Serpin B6	2.44901e+06	2.03493e+06	1712688	2.633e+06	1.8643e+06	2759739	21.2238	20.9565	20.7078	21.3283	20.8302	21.3961	20.9627	21.1849	-0.222146	0.185861	0.857289
P28065	PSMB9	Proteasome subunit beta type-9	670641	452311	410188	720709	440641	621468	19.3552	18.787	18.6459	19.4591	18.7492	19.2453	18.9294	19.1512	-0.221852	0.254743	0.857464
Q15464	SHB	SH2 domain-containing adapter protein B	58129.9	77677.4	72217.7	76537.5	90823.4	74349.2	15.827	16.2452	16.1401	16.2239	16.4708	16.182	16.0708	16.2922	-0.221473	0.111317	0.857689
O15231	ZNF185	Zinc finger protein 185	1149145	1181452	1.13651e+06	1.32112e+06	1.24083e+06	1491372	20.1321	20.1721	20.1162	20.3333	20.2429	20.5082	20.1401	20.3615	-0.221327	0.0299247	0.857776
Q9NRV9	HEBP1	Heme-binding protein 1	1.051e+06	889312	751848	1083244	899424	1.14236e+06	20.0033	19.7623	19.5201	20.0469	19.7786	20.1236	19.7619	19.9831	-0.221139	0.135798	0.857888
O94830	DDHD2	Phospholipase DDHD2	18634.4	12730	19090.8	17761	12970.1	31133.7	14.1857	13.6359	14.2206	14.1164	13.6629	14.9262	14.0141	14.2352	-0.221102	0.274169	0.85791
Q56P03	EAPP	E2F-associated phosphoprotein	36327	33280.6	29428.9	43198.5	32841.6	39716.1	15.1488	15.0224	14.8449	15.3987	15.0032	15.2774	15.0054	15.2265	-0.221091	0.100193	0.857917
Q9NV35	NUDT15	Nucleotide triphosphate diphosphatase NUDT15	77700	49255.6	56189.9	74060.9	55928.1	82211.7	16.2456	15.588	15.778	16.1764	15.7713	16.3271	15.8705	16.0916	-0.221039	0.224662	0.857947
Q9UBK9	UXT	Protein UXT	96502.9	85247.1	79432	102171	93795.5	107957	16.5583	16.3794	16.2774	16.6406	16.5172	16.7201	16.405	16.626	-0.220958	0.0464176	0.857995
Q9NZ63	C9orf78	Telomere length and silencing protein 1 homolog	202352	172589	156790	213437	182656	222359	17.6265	17.397	17.2585	17.7034	17.4788	17.7625	17.4273	17.6482	-0.220928	0.0915231	0.858013
Q9NVZ3	NECAP2	Adaptin ear-binding coat-associated protein 2	725863	583527	479890	745818	620618	695087	19.4693	19.1544	18.8723	19.5085	19.2433	19.4068	19.1654	19.3862	-0.220841	0.160098	0.858065
Q8N6N3	C1orf52	UPF0690 protein C1orf52	353362	296618	280371	344867	337732	399307	18.4308	18.1782	18.097	18.3957	18.3655	18.6071	18.2353	18.4561	-0.220776	0.0807412	0.858104
O60361	NME2P1	Putative nucleoside diphosphate kinase	147504	80961	53608.6	136770	74856.6	98955.4	17.1704	16.3049	15.7102	17.0614	16.1918	16.5945	16.3952	16.6159	-0.220737	0.394449	0.858127
Q86V88	MDP1	Magnesium-dependent phosphatase 1	420079	306458	313495	424951	341128	440564	18.6803	18.2253	18.2581	18.6969	18.38	18.749	18.3879	18.6086	-0.220723	0.155839	0.858135
P05387	RPLP2	60S acidic ribosomal protein P2	11133594	8408452	9317940	11969742	9544748	12082158	23.4084	23.0034	23.1516	23.5129	23.1863	23.5264	23.1878	23.4085	-0.220712	0.12117	0.858142
Q96SK2	TMEM209	Transmembrane protein 209	43798.1	157901	237155	194418	117110	113959	15.4186	17.2687	17.8555	17.5688	16.8375	16.7982	16.8476	17.0682	-0.220583	0.47307	0.858219
Q96AE4	FUBP1	Far upstream element-binding protein 1	2670004	2.46222e+06	2.63531e+06	3.02827e+06	2.92591e+06	3.09197e+06	21.3484	21.2315	21.3295	21.5301	21.4805	21.5601	21.3032	21.5235	-0.220376	0.00304586	0.858342
P15586	GNS	N-acetylglucosamine-6-sulfatase	658602	527389	506387	655077	581783	729612	19.329	19.0085	18.9499	19.3213	19.1501	19.4768	19.0958	19.3161	-0.220253	0.113141	0.858415
P43034	PAFAH1B1	Platelet-activating factor acetylhydrolase IB subunit alpha	1.63306e+06	1.39836e+06	1408051	1.79867e+06	1.47929e+06	1.91009e+06	20.6392	20.4153	20.4253	20.7785	20.4965	20.8652	20.4932	20.7134	-0.220153	0.0859421	0.858474
P39023	RPL3	60S ribosomal protein L3	4.31985e+06	4.41934e+06	4.08424e+06	5224012	4.58281e+06	5146290	22.0425	22.0754	21.9616	22.3167	22.1278	22.2951	22.0265	22.2465	-0.220015	0.0172058	0.858557
O94762	RECQL5	ATP-dependent DNA helicase Q5	240300	255250	283208	248776	304505	362229	17.8745	17.9616	18.1115	17.9245	18.2161	18.4665	17.9825	18.2024	-0.219867	0.131837	0.858645
Q15424	SAFB	Scaffold attachment factor B1	869048	788355	868073	916751	945880	1.0833e+06	19.7291	19.5885	19.7275	19.8062	19.8513	20.047	19.6817	19.9015	-0.219818	0.0363557	0.858674
Q13162	PRDX4	Peroxiredoxin-4	1.3207e+06	1.08006e+06	969376	1.34749e+06	1.16936e+06	1.38601e+06	20.3329	20.0427	19.8867	20.3618	20.1573	20.4025	20.0874	20.3072	-0.219794	0.111652	0.858688
Q16222	UAP1	UDP-N-acetylhexosamine pyrophosphorylase	1.92687e+06	1.94158e+06	2.06408e+06	2.37195e+06	1.93707e+06	2.65435e+06	20.8778	20.8888	20.9771	21.1776	20.8854	21.3399	20.9146	21.1343	-0.219772	0.0910809	0.858701
Q9GZU8	FAM192A	Protein FAM192A	399655	345948	368055	445984	407355	442357	18.6084	18.4002	18.4896	18.7666	18.6359	18.7549	18.4994	18.7191	-0.219752	0.0189257	0.858713
Q8NBP0	TTC13	Tetratricopeptide repeat protein 13	161714	172765	171837	158831	237494	200966	17.3031	17.3985	17.3907	17.2771	17.8575	17.6166	17.3641	17.5838	-0.219681	0.128894	0.858755
Q8TEA8	DTD1	D-aminoacyl-tRNA deacylase 1	450865	272365	352738	387712	378764	465399	18.7823	18.0552	18.4282	18.5646	18.5309	18.8281	18.4219	18.6412	-0.219306	0.212223	0.858979
Q9BQ61	TRIR	Telomerase RNA component interacting RNase	356861	327363	279596	333071	368981	419141	18.445	18.3205	18.093	18.3455	18.4932	18.6771	18.2862	18.5052	-0.21907	0.0968076	0.859119
Q9UHJ6	SHPK	Sedoheptulokinase	122470	121406	123352	140378	138511	148728	16.9021	16.8895	16.9124	17.099	17.0796	17.1823	16.9013	17.1203	-0.218982	0.00161461	0.859171
Q8N6N7	ACBD7	Acyl-CoA-binding domain-containing protein 7	141089	120150	115086	155206	130643	151703	17.1062	16.8745	16.8124	17.2438	16.9953	17.2109	16.931	17.15	-0.218976	0.0692845	0.859175
O95749	GGPS1	Geranylgeranyl pyrophosphate synthase	72300	55943	44172.5	75358.3	55564.5	67238.2	16.1417	15.7717	15.4309	16.2015	15.7619	16.037	15.7814	16.0001	-0.218703	0.219073	0.859338
P41743	PRKCI	Protein kinase C iota type	300011	313680	304774	330266	345792	395753	18.1947	18.2589	18.2174	18.3333	18.3995	18.5942	18.2237	18.4424	-0.218695	0.0321372	0.859342
P51948	MNAT1	CDK-activating kinase assembly factor MAT1	238750	183267	179028	263974	184551	253372	17.8651	17.4836	17.4498	18.01	17.4937	17.9509	17.5995	17.8182	-0.21868	0.172757	0.859351
Q8NDX5	PHC3	Polyhomeotic-like protein 3	99137.9	69502.1	78113.2	86866	96558.4	101098	16.5971	16.0848	16.2533	16.4065	16.5591	16.6254	16.3117	16.5303	-0.218604	0.133119	0.859396
O14727	APAF1	Apoptotic protease-activating factor 1	128667	152988	137244	156666	160334	169379	16.9733	17.2231	17.0664	17.2573	17.2907	17.3699	17.0876	17.306	-0.218409	0.0246523	0.859513
Q14145	KEAP1	Kelch-like ECH-associated protein 1	719376	531364	472057	802503	520351	680400	19.4564	19.0193	18.8486	19.6141	18.9891	19.376	19.1081	19.3264	-0.218322	0.222774	0.859565
Q13188	STK3	Serine/threonine-protein kinase 3	128683	105011	88766.6	128851	112078	130758	16.9735	16.6802	16.4377	16.9753	16.7741	16.9965	16.6971	16.9153	-0.218213	0.13805	0.85963
Q99797	MIPEP	Mitochondrial intermediate peptidase	77190.2	73049.5	68888.1	80733.3	87781.6	86273.3	16.2361	16.1566	16.072	16.3009	16.4216	16.3966	16.1549	16.373	-0.21815	0.0104405	0.859667
Q96EY1	DNAJA3	DnaJ homolog subfamily A member 3, mitochondrial	285332	462044	555004	355894	616375	524588	18.1223	18.8177	19.0821	18.4411	19.2334	19.0008	18.674	18.8918	-0.217756	0.293464	0.859902
Q00577	PURA	Transcriptional activator protein Pur-alpha	631971	602727	578761	690066	695462	722199	19.2695	19.2011	19.1426	19.3964	19.4076	19.462	19.2044	19.422	-0.21759	0.00293122	0.860001
P84103	SRSF3	Serine/arginine-rich splicing factor 3	6.66577e+06	5181060	4755091	6.43267e+06	5.52799e+06	7259156	22.6683	22.3048	22.181	22.617	22.3983	22.7914	22.3847	22.6022	-0.217494	0.158838	0.860058
P38919	EIF4A3	Eukaryotic initiation factor 4A-III	11551478	11334784	11402629	13252023	12336821	14346951	23.4616	23.4343	23.4429	23.6597	23.5565	23.7742	23.4462	23.6635	-0.217242	0.0161398	0.860208
O00154	ACOT7	Cytosolic acyl coenzyme A thioester hydrolase	3.45678e+06	3063264	2.97085e+06	3.93645e+06	3.2948e+06	3809435	21.721	21.5466	21.5024	21.9085	21.6518	21.8611	21.59	21.8071	-0.217096	0.0519921	0.860295
Q96BW5	PTER	Phosphotriesterase-related protein	544470	454845	446994	570777	494305	616163	19.0545	18.795	18.7699	19.1226	18.915	19.233	18.8731	19.0902	-0.217053	0.0867382	0.860321
Q5VWJ9	SNX30	Sorting nexin-30	33395.2	26946.4	19061.9	33192.1	26408.8	30730.7	15.0274	14.7178	14.2184	15.0186	14.6887	14.9074	14.6545	14.8716	-0.217037	0.236119	0.860331
P28838	LAP3	Cytosol aminopeptidase	1.73693e+06	1312059	1.39601e+06	1.7235e+06	1.4648e+06	1.97884e+06	20.7281	20.3234	20.4129	20.7169	20.4823	20.9162	20.4881	20.7051	-0.217006	0.144651	0.860349
P33991	MCM4	DNA replication licensing factor MCM4	1.01092e+06	1.06031e+06	1.17866e+06	1.15198e+06	1290801	1.33346e+06	19.9472	20.0161	20.1687	20.1357	20.2998	20.3467	20.044	20.2608	-0.216752	0.0383912	0.8605
P60891	PRPS1	Ribose-phosphate pyrophosphokinase 1	607265	527842	516038	641681	547170	739240	19.212	19.0097	18.9771	19.2915	19.0616	19.4957	19.0663	19.2829	-0.21666	0.106592	0.860556
O15160	POLR1C	DNA-directed RNA polymerases I and III subunit RPAC1	775281	632152	620192	763771	693452	900188	19.5644	19.2699	19.2424	19.5428	19.4034	19.7799	19.3589	19.5754	-0.216486	0.117047	0.860659
Q9NQ86	TRIM36	E3 ubiquitin-protein ligase TRIM36	36455.5	40137.2	31331.2	38234.3	38845.6	48413	15.1538	15.2927	14.9353	15.2226	15.2455	15.5631	15.1273	15.3437	-0.216446	0.116404	0.860683
Q9HAV7	GRPEL1	GrpE protein homolog 1, mitochondrial	1.3877e+06	1.13544e+06	980015	1.4062e+06	1.14949e+06	1.49823e+06	20.4043	20.1148	19.9024	20.4234	20.1326	20.5148	20.1405	20.3569	-0.216412	0.155078	0.860703
P05198	EIF2S1	Eukaryotic translation initiation factor 2 subunit 1	3.10504e+06	2.92317e+06	2.88401e+06	3.12006e+06	3.51476e+06	3.74145e+06	21.5662	21.4791	21.4596	21.5731	21.745	21.8352	21.5016	21.7178	-0.216126	0.0327893	0.860874
Q7Z3B4	NUP54	Nucleoporin p54	554022	531659	488928	621607	531638	682718	19.0796	19.0201	18.8993	19.2456	19.0201	19.3809	18.9997	19.2156	-0.21589	0.0713932	0.861015
Q05086	UBE3A	Ubiquitin-protein ligase E3A	249027	245962	230919	272705	262861	309115	17.9259	17.9081	17.817	18.057	18.0039	18.2378	17.8837	18.0996	-0.215886	0.0295504	0.861017
Q16626	MEA1	Male-enhanced antigen 1	1.03247e+06	825598	724579	1.17725e+06	768204	1.06941e+06	19.9777	19.6551	19.4668	20.167	19.5511	20.0284	19.6998	19.9155	-0.215658	0.198852	0.861153
Q9NZJ9	NUDT4	Diphosphoinositol polyphosphate phosphohydrolase 2	487020	399755	387330	514990	434317	527837	18.8936	18.6088	18.5632	18.9742	18.7284	19.0097	18.6885	18.9041	-0.215575	0.0948947	0.861203
P13798	APEH	Acylamino-acid-releasing enzyme	1.1052e+06	886168	877032	1.20124e+06	929431	1203676	20.0759	19.7572	19.7423	20.1961	19.826	20.199	19.8585	20.0737	-0.215243	0.128657	0.861401
Q9NV56	MRGBP	MRG/MORF4L-binding protein	554111	522928	511378	571285	603367	672334	19.0798	18.9963	18.964	19.1239	19.2027	19.3588	19.0134	19.2284	-0.215082	0.0282582	0.861497
Q7Z6K5	ARPIN	Arpin	146355	128978	104907	161598	128630	148963	17.1591	16.9768	16.6787	17.3021	16.9729	17.1846	16.9382	17.1532	-0.214964	0.135277	0.861568
Q9H792	PEAK1	Pseudopodium-enriched atypical kinase 1	32834.4	35519.7	29244.9	37351.6	34724.1	41105.8	15.0029	15.1163	14.8359	15.1889	15.0837	15.3271	14.985	15.1999	-0.214812	0.0579411	0.861658
P25789	PSMA4	Proteasome subunit alpha type-4	3.0085e+06	2.81007e+06	2.62575e+06	3.66278e+06	2787321	3.39868e+06	21.5206	21.4222	21.3243	21.8045	21.4104	21.6965	21.4224	21.6372	-0.214803	0.0860178	0.861664
Q9UKN8	GTF3C4	General transcription factor 3C polypeptide 4	142729	171310	189427	143349	234768	215064	17.1229	17.3862	17.5313	17.1292	17.8409	17.7144	17.3468	17.5615	-0.214663	0.194153	0.861747
P52565	ARHGDIA	Rho GDP-dissociation inhibitor 1	6233797	4318481	3518983	6.073e+06	4.16228e+06	5855523	22.5717	22.0421	21.7467	22.534	21.9889	22.4814	22.1202	22.3348	-0.214596	0.270155	0.861788
Q4LE39	ARID4B	AT-rich interactive domain-containing protein 4B	52426.1	49218.4	52317.2	52050.9	57934.6	69936.3	15.678	15.5869	15.675	15.6676	15.8221	16.0938	15.6466	15.8612	-0.21454	0.0910867	0.861821
Q13158	FADD	FAS-associated death domain protein	192377	112436	97607.1	195159	109072	154914	17.5536	16.7787	16.5747	17.5743	16.7349	17.2411	16.969	17.1834	-0.21443	0.324665	0.861886
Q13813	SPTAN1	Spectrin alpha chain, non-erythrocytic 1	2.46382e+06	2.79453e+06	2.29698e+06	2.99355e+06	2569206	3210531	21.2325	21.4142	21.1313	21.5134	21.2929	21.6144	21.2593	21.4736	-0.21425	0.0819079	0.861994
Q96K76	USP47	Ubiquitin carboxyl-terminal hydrolase 47	542243	506427	435023	586168	482461	659337	19.0486	18.95	18.7307	19.161	18.8801	19.3307	18.9098	19.1239	-0.214119	0.123859	0.862072
Q8WYQ5	DGCR8	Microprocessor complex subunit DGCR8	37336.4	43197.5	50278.5	41163.4	54464.3	56452	15.1883	15.3987	15.6177	15.3291	15.733	15.7847	15.4015	15.6156	-0.214075	0.154394	0.862099
P61326	MAGOH	Protein mago nashi homolog	1.33657e+06	1172544	1.04619e+06	1.45362e+06	1290252	1.36411e+06	20.3501	20.1612	19.9967	20.4712	20.2992	20.3795	20.1693	20.3833	-0.213983	0.064327	0.862154
P55769	SNU13	NHP2-like protein 1	1.60506e+06	1.45041e+06	1241711	1.70063e+06	1.44066e+06	1.84101e+06	20.6142	20.468	20.2439	20.6976	20.4583	20.8121	20.442	20.656	-0.213958	0.11045	0.862168
Q2M296	MTHFSD	Methenyltetrahydrofolate synthase domain-containing protein	41452.2	105914	97409	72940.9	94316.3	96955	15.3392	16.6925	16.5718	16.1544	16.5252	16.565	16.2012	16.4149	-0.213744	0.389582	0.862296
Q7LG56	RRM2B	Ribonucleoside-diphosphate reductase subunit M2 B	121494	103656	110443	136671	113118	140287	16.8905	16.6614	16.7529	17.0603	16.7875	17.098	16.7683	16.9819	-0.213639	0.0714458	0.862359
P46736	BRCC3	Lys-63-specific deubiquitinase BRCC36	235578	217266	192601	257997	220328	270406	17.8458	17.7291	17.5553	17.977	17.7493	18.0448	17.7101	17.9237	-0.213617	0.0764226	0.862372
P46108	CRK	Adapter molecule crk	1.10789e+06	649451	601603	1.04348e+06	642347	1.00695e+06	20.0794	19.3089	19.1985	19.993	19.293	19.9416	19.5289	19.7425	-0.213605	0.308889	0.86238
P16333	NCK1	Cytoplasmic protein NCK1	292940	266848	266323	317780	299588	340751	18.1602	18.0257	18.0228	18.2777	18.1926	18.3784	18.0696	18.2829	-0.213308	0.0205073	0.862557
P55273	CDKN2D	Cyclin-dependent kinase 4 inhibitor D	15115.7	7439.08	4942.97	10724.1	6956.29	11609.6	13.8838	12.8609	12.2712	13.3886	12.7641	13.503	13.0053	13.2186	-0.213291	0.43409	0.862568
Q6PL24	TMED8	Protein TMED8	82002.9	79393.7	67598.5	97332.5	75449.6	93359.6	16.3234	16.2767	16.0447	16.5706	16.2032	16.5105	16.2149	16.4281	-0.213181	0.0996019	0.862633
Q6NXE6	ARMC6	Armadillo repeat-containing protein 6	712174	667892	591058	784490	692044	806443	19.4419	19.3493	19.1729	19.5814	19.4005	19.6212	19.3214	19.5344	-0.213016	0.0525823	0.862732
P07195	LDHB	L-lactate dehydrogenase B chain	16339259	12977977	13288725	16815512	14524788	17963928	23.9618	23.6296	23.6637	24.0033	23.792	24.0986	23.7517	23.9646	-0.212934	0.10217	0.862781
Q9HBM1	SPC25	Kinetochore protein Spc25	205993	192324	168416	224368	202468	228531	17.6522	17.5532	17.3617	17.7755	17.6273	17.802	17.5224	17.735	-0.212599	0.0480789	0.862981
Q9UKK9	NUDT5	ADP-sugar pyrophosphatase	2299307	1.77265e+06	1622320	2354641	1.77247e+06	2.4651e+06	21.1328	20.7575	20.6296	21.1671	20.7573	21.2332	20.84	21.0525	-0.212583	0.185379	0.862991
Q14457	BECN1	Beclin-1	91207.6	60441.4	56596.7	83600.6	71394.1	81328.3	16.4769	15.8833	15.7884	16.3512	16.1235	16.3115	16.0495	16.2621	-0.212555	0.232076	0.863007
Q9NRX5	SERINC1	Serine incorporator 1	69353.4	62090.5	64483.2	70010.9	88020.9	70090.4	16.0817	15.9221	15.9766	16.0953	16.4256	16.0969	15.9935	16.2059	-0.21246	0.0833997	0.863064
Q8ND24	RNF214	RING finger protein 214	236759	212495	188461	251018	246647	238211	17.8531	17.6971	17.5239	17.9374	17.9121	17.8619	17.6913	17.9038	-0.212453	0.0430596	0.863068
Q9NNW7	TXNRD2	Thioredoxin reductase 2, mitochondrial	1.08415e+06	1.14957e+06	1.04965e+06	1.14255e+06	1.32988e+06	1339114	20.0481	20.1327	20.0015	20.1238	20.3429	20.3528	20.0608	20.2732	-0.212424	0.0333803	0.863086
Q86TP1	PRUNE1	Exopolyphosphatase PRUNE1	107590	96528.6	89276.8	112230	103484	124117	16.7152	16.5587	16.446	16.7761	16.659	16.9213	16.5733	16.7855	-0.212209	0.0626735	0.863215
Q9Y223	GNE	Bifunctional UDP-N-acetylglucosamine 2-epimerase/N-acetylmannosamine kinase	623783	630585	552864	709457	653623	728966	19.2507	19.2663	19.0766	19.4364	19.3181	19.4755	19.1979	19.41	-0.212122	0.0237291	0.863267
Q14247	CTTN	Src substrate cortactin	1.93623e+06	1.83963e+06	1.62404e+06	2.18284e+06	1.86235e+06	2.21131e+06	20.8848	20.811	20.6312	21.0578	20.8287	21.0765	20.7757	20.9876	-0.211992	0.0601617	0.863344
Q16543	CDC37	Hsp90 co-chaperone Cdc37	3.82375e+06	3.20704e+06	2.85793e+06	3.98931e+06	3.24921e+06	4201407	21.8666	21.6128	21.4465	21.9277	21.6317	22.0024	21.642	21.8539	-0.211967	0.134769	0.863359
Q9NQS1	AVEN	Cell death regulator Aven	20351.8	28403.2	41720.2	20128.9	45867.2	40588	14.3129	14.7938	15.3485	14.297	15.4852	15.3088	14.8184	15.0303	-0.211943	0.310244	0.863374
Q8N1Q1	CA13	Carbonic anhydrase 13	163952	139382	148690	172668	171663	178110	17.3229	17.0887	17.182	17.3976	17.3892	17.4424	17.1978	17.4098	-0.211908	0.0171533	0.863395
Q8WV99	ZFAND2B	AN1-type zinc finger protein 2B	84945	115559	184436	105179	155133	172363	16.3742	16.8183	17.4928	16.6825	17.2431	17.3951	16.8951	17.1069	-0.211816	0.339258	0.86345
P62701	RPS4X	40S ribosomal protein S4, X isoform	6166918	6153446	6.92701e+06	7726363	7473395	7069172	22.5561	22.553	22.7238	22.8814	22.8333	22.7531	22.611	22.8226	-0.211639	0.0171913	0.863555
Q9BX68	HINT2	Histidine triad nucleotide-binding protein 2, mitochondrial	1.20834e+06	930616	791390	1.22151e+06	929348	1.21729e+06	20.2046	19.8278	19.594	20.2202	19.8259	20.2152	19.8755	20.0871	-0.21163	0.201395	0.863561
P61599	NAA20	N-alpha-acetyltransferase 20	374597	347687	293530	367270	320452	504211	18.515	18.4074	18.1631	18.4865	18.2898	18.9437	18.3619	18.5733	-0.211447	0.191862	0.863671
P45974	USP5	Ubiquitin carboxyl-terminal hydrolase 5	2388932	2.09596e+06	1.96252e+06	2.69567e+06	2.18194e+06	2592960	21.1879	20.9992	20.9043	21.3622	21.0572	21.3062	21.0305	21.2419	-0.21139	0.0826751	0.863704
Q99501	GAS2L1	GAS2-like protein 1	48023.7	48402.6	52731.1	51985.5	53936	67822	15.5515	15.5628	15.6864	15.6658	15.719	16.0495	15.6002	15.8114	-0.211209	0.0953879	0.863813
Q96PU5	NEDD4L	E3 ubiquitin-protein ligase NEDD4-like	561410	1.33739e+06	1.38419e+06	1.09842e+06	1.23644e+06	1.18708e+06	19.0987	20.351	20.4006	20.067	20.2378	20.179	19.9501	20.1612	-0.211144	0.391281	0.863852
Q04760	GLO1	Lactoylglutathione lyase	5207509	3.67606e+06	3311840	5273946	3.59704e+06	5184158	22.3122	21.8097	21.6592	22.3305	21.7784	22.3057	21.927	22.1382	-0.211138	0.239853	0.863855
Q15417	CNN3	Calponin-3	1.87436e+06	1654641	1.50149e+06	2155316	1.62163e+06	2.06673e+06	20.838	20.6581	20.518	21.0395	20.629	20.9789	20.6713	20.8825	-0.211128	0.120842	0.863861
P49754	VPS41	Vacuolar protein sorting-associated protein 41 homolog	46975.4	26088.2	21621.3	28429.8	27895.3	51795.6	15.5196	14.6711	14.4002	14.7951	14.7677	15.6605	14.8636	15.0745	-0.210834	0.353578	0.864038
Q96EK9	KTI12	Protein KTI12 homolog	256015	207204	181607	243932	219247	279244	17.9659	17.6607	17.4705	17.8961	17.7422	18.0912	17.699	17.9098	-0.210821	0.154332	0.864045
Q14764	MVP	Major vault protein	4.0089e+06	3.08831e+06	4.10648e+06	3488466	4472144	5051508	21.9348	21.5584	21.9695	21.7342	22.0925	22.2683	21.8209	22.0317	-0.210783	0.171071	0.864068
O75489	NDUFS3	NADH dehydrogenase [ubiquinone] iron-sulfur protein 3, mitochondrial	1.12894e+06	893722	788704	1.11763e+06	935212	1.17997e+06	20.1065	19.7695	19.5891	20.092	19.8349	20.1703	19.8217	20.0324	-0.210714	0.161195	0.864109
P14854	COX6B1	Cytochrome c oxidase subunit 6B1	1.8077e+06	1.27114e+06	1082422	1.88489e+06	1207213	1.69393e+06	20.7857	20.2777	20.0458	20.8461	20.2032	20.6919	20.3698	20.5804	-0.210662	0.260566	0.864141
P32519	ELF1	ETS-related transcription factor Elf-1	57906.6	59094.1	67608.4	61014.1	82413.6	71293.6	15.8214	15.8507	16.0449	15.8969	16.3306	16.1215	15.9057	16.1163	-0.210617	0.109535	0.864168
Q8WV24	PHLDA1	Pleckstrin homology-like domain family A member 1	181676	168261	158554	194753	198824	193956	17.471	17.3603	17.2746	17.5713	17.6011	17.5654	17.3687	17.5793	-0.210606	0.00927167	0.864174
Q7L5N1	COPS6	COP9 signalosome complex subunit 6	663361	501455	452492	675054	524741	658320	19.3394	18.9358	18.7875	19.3646	19.0012	19.3284	19.0209	19.2314	-0.21053	0.184913	0.86422
Q9HCS7	XAB2	Pre-mRNA-splicing factor SYF1	295947	272349	330091	296474	375315	370410	18.175	18.0551	18.3325	18.1775	18.5177	18.4988	18.1875	18.398	-0.21049	0.0956566	0.864244
Q8IZE3	SCYL3	Protein-associating with the carboxyl-terminal domain of ezrin	41071.7	50344.4	44340.6	46276.1	56592	54227.6	15.3259	15.6195	15.4363	15.498	15.7883	15.7267	15.4606	15.671	-0.210429	0.0803048	0.86428
O76054	SEC14L2	SEC14-like protein 2	90786.6	87439	67748	94835.5	84598.4	103828	16.4702	16.416	16.0479	16.5331	16.3683	16.6638	16.3114	16.5218	-0.210414	0.121511	0.864289
P55072	VCP	Transitional endoplasmic reticulum ATPase	5.45482e+06	5168103	4.75102e+06	6.63759e+06	5.38285e+06	5804227	22.3791	22.3012	22.1798	22.6622	22.3599	22.4687	22.2867	22.4969	-0.210242	0.0623258	0.864392
Q01664	TFAP4	Transcription factor AP-4	25711.8	25136.1	21584.8	26128.6	23681.5	34899.5	14.6501	14.6175	14.3977	14.6733	14.5315	15.0909	14.5551	14.7652	-0.210129	0.162012	0.86446
P55957	BID	BH3-interacting domain death agonist	482084	422752	381485	525410	449770	509256	18.8789	18.6895	18.5413	19.0031	18.7788	18.958	18.7032	18.9133	-0.210099	0.0751201	0.864478
Q96D71	REPS1	RalBP1-associated Eps domain-containing protein 1	183195	169888	170199	213967	183268	209074	17.483	17.3742	17.3769	17.707	17.4836	17.6737	17.4114	17.6214	-0.210056	0.028795	0.864504
A9YTQ3	AHRR	Aryl hydrocarbon receptor repressor	376513	276469	299223	367130	282247	465214	18.5223	18.0768	18.1909	18.4859	18.1066	18.8275	18.2633	18.4734	-0.210036	0.212232	0.864516
P53004	BLVRA	Biliverdin reductase A	640775	557339	595931	743405	593398	746460	19.2895	19.0882	19.1848	19.5038	19.1786	19.5097	19.1875	19.3974	-0.209899	0.0800637	0.864598
Q7Z422	SZRD1	SUZ domain-containing protein 1	197083	160991	145137	185179	168023	228840	17.5884	17.2966	17.1471	17.4986	17.3583	17.804	17.344	17.5536	-0.209571	0.165293	0.864795
Q92567	FAM168A	Protein FAM168A	162274	144464	130533	176745	148758	179951	17.3081	17.1404	16.9941	17.4313	17.1826	17.4572	17.1475	17.3571	-0.209559	0.0839045	0.864801
P53041	PPP5C	Serine/threonine-protein phosphatase 5	1.1917e+06	1.3071e+06	1.37495e+06	1388044	1.49554e+06	1.59513e+06	20.1846	20.3179	20.3909	20.4046	20.5122	20.6052	20.2978	20.5074	-0.20954	0.0329037	0.864813
P62312	LSM6	U6 snRNA-associated Sm-like protein LSm6	992207	898727	848384	1.06394e+06	1.00491e+06	1.09386e+06	19.9203	19.7775	19.6944	20.021	19.9386	20.061	19.7974	20.0069	-0.209485	0.0232817	0.864846
Q9UK59	DBR1	Lariat debranching enzyme	141607	133017	138419	140241	161234	178201	17.1115	17.0212	17.0787	17.0975	17.2988	17.4431	17.0705	17.2798	-0.209343	0.0599258	0.864931
O14777	NDC80	Kinetochore protein NDC80 homolog	382824	404920	414905	440653	466865	483110	18.5463	18.6273	18.6624	18.7493	18.8326	18.882	18.612	18.8213	-0.209301	0.00792503	0.864956
P82650	MRPS22	28S ribosomal protein S22, mitochondrial	347411	289965	256747	353572	299802	376945	18.4063	18.1455	17.97	18.4316	18.1937	18.524	18.1739	18.3831	-0.209166	0.132003	0.865037
P61956	SUMO2	Small ubiquitin-related modifier 2	415160	308146	271608	412733	316456	410936	18.6633	18.2333	18.0512	18.6548	18.2716	18.6486	18.3159	18.525	-0.209107	0.208534	0.865072
Q9H5N1	RABEP2	Rab GTPase-binding effector protein 2	120209	103313	91491.6	137976	100440	126553	16.8752	16.6567	16.4814	17.0741	16.616	16.9494	16.6711	16.8798	-0.208743	0.148327	0.865291
Q15276	RABEP1	Rab GTPase-binding effector protein 1	175864	131920	114983	170129	133176	181694	17.4241	17.0093	16.8111	17.3763	17.023	17.4711	17.0815	17.2901	-0.208643	0.211871	0.865351
Q5SXM8	DNLZ	DNL-type zinc finger protein	120001	96778.2	81728.5	124620	102132	115082	16.8727	16.5624	16.3186	16.9272	16.6401	16.8123	16.5845	16.7932	-0.20864	0.162781	0.865353
Q9HBH0	RHOF	Rho-related GTP-binding protein RhoF	5986.56	25614.4	26555.3	10137.1	31746.9	19522.4	12.5475	14.6447	14.6967	13.3074	14.9543	14.2528	13.963	14.1715	-0.208547	0.455826	0.865408
P52758	RIDA	2-iminobutanoate/2-iminopropanoate deaminase	280044	221775	206706	286215	237673	291138	18.0953	17.7587	17.6572	18.1267	17.8586	18.1513	17.8371	18.0456	-0.208484	0.137733	0.865446
P35270	SPR	Sepiapterin reductase	831600	819621	776791	982564	837383	992481	19.6655	19.6446	19.5672	19.9062	19.6755	19.9207	19.6258	19.8341	-0.208369	0.0361427	0.865515
Q14687	GSE1	Genetic suppressor element 1	41280.8	35013.3	37428.6	42860.5	43273.6	44982.1	15.3332	15.0956	15.1919	15.3874	15.4012	15.4571	15.2069	15.4152	-0.208324	0.0201095	0.865542
P35998	PSMC2	26S proteasome regulatory subunit 7	2.75874e+06	2.67228e+06	2.52663e+06	3047533	2.79054e+06	3.37738e+06	21.3956	21.3496	21.2688	21.5392	21.4121	21.6875	21.338	21.5463	-0.208267	0.0417877	0.865576
P30101	PDIA3	Protein disulfide-isomerase A3	4859518	4574321	4007364	5228104	4895450	5.36607e+06	22.2124	22.1251	21.9342	22.3179	22.223	22.3554	22.0906	22.2988	-0.20819	0.0379474	0.865622
P18858	LIG1	DNA ligase 1	298934	271118	274653	338641	289581	349608	18.1895	18.0486	18.0673	18.3694	18.1436	18.4154	18.1018	18.3095	-0.207702	0.0477425	0.865915
P20908	COL5A1	Collagen alpha-1(V) chain	327023	439982	478630	389298	537151	507232	18.319	18.7471	18.8686	18.5705	19.035	18.9523	18.6449	18.8526	-0.2077	0.191669	0.865917
O15182	CETN3	Centrin-3	49869.4	36429.9	38323	54358	38557.8	51137.6	15.6059	15.1528	15.2259	15.7302	15.2347	15.6421	15.3282	15.5357	-0.207469	0.184166	0.866055
Q13011	ECH1	Delta(3,5)-Delta(2,4)-dienoyl-CoA isomerase, mitochondrial	1.05414e+06	968055	941786	1.17585e+06	1.11998e+06	1.12339e+06	20.0076	19.8847	19.845	20.1653	20.095	20.0994	19.9125	20.1199	-0.20745	0.00843004	0.866067
Q12931	TRAP1	Heat shock protein 75 kDa, mitochondrial	1.84292e+06	1.60525e+06	1.56135e+06	1.81168e+06	1.77802e+06	2.20697e+06	20.8136	20.6144	20.5744	20.7889	20.7618	21.0736	20.6674	20.8748	-0.20736	0.0915247	0.866121
P78406	RAE1	mRNA export factor	479230	403496	373641	485403	442896	517137	18.8704	18.6222	18.5113	18.8888	18.7566	18.9802	18.668	18.8752	-0.207256	0.0866334	0.866183
O43765	SGTA	Small glutamine-rich tetratricopeptide repeat-containing protein alpha	1.04596e+06	883119	828257	1.1011e+06	935722	1.14231e+06	19.9964	19.7522	19.6597	20.0705	19.8357	20.1235	19.8028	20.0099	-0.207131	0.0983643	0.866258
P46976	GYG1	Glycogenin-1	358829	272692	261831	371791	268875	394179	18.4529	18.0569	17.9983	18.5041	18.0366	18.5885	18.1694	18.3764	-0.207026	0.196429	0.866321
P48200	IREB2	Iron-responsive element-binding protein 2	97817.3	102613	67356.4	86630.6	113786	105487	16.5778	16.6469	16.0395	16.4026	16.796	16.6867	16.4214	16.6284	-0.207021	0.202387	0.866324
O43639	NCK2	Cytoplasmic protein NCK2	76893.5	56231.6	54419.3	70968.2	64933.8	78529.6	16.2306	15.7791	15.7318	16.1149	15.9867	16.2609	15.9138	16.1208	-0.207005	0.168207	0.866334
Q15102	PAFAH1B3	Platelet-activating factor acetylhydrolase IB subunit gamma	5656973	4.7567e+06	4.19048e+06	5.88747e+06	4806931	6.12699e+06	22.4316	22.1815	21.9987	22.4892	22.1967	22.5467	22.2039	22.4109	-0.206945	0.139008	0.86637
P51157	RAB28	Ras-related protein Rab-28	35826.2	32548.8	32140.6	35387.6	38012.8	42817.8	15.1287	14.9903	14.9721	15.111	15.2142	15.3859	15.0304	15.237	-0.206641	0.0506461	0.866552
Q99436	PSMB7	Proteasome subunit beta type-7	1.71125e+06	1.52682e+06	1.48157e+06	1870110	1.62287e+06	1.95935e+06	20.7066	20.5421	20.4987	20.8347	20.6301	20.9019	20.5825	20.7889	-0.206445	0.0587258	0.86667
O14773	TPP1	Tripeptidyl-peptidase 1	53647.8	40138.7	42877.9	60181.3	39300.2	59960	15.7112	15.2927	15.3879	15.877	15.2622	15.8717	15.464	15.6703	-0.206368	0.199728	0.866716
O94889	KLHL18	Kelch-like protein 18	92180.8	74527.3	84139.8	97711.6	90947.5	99882.9	16.4922	16.1855	16.3605	16.5762	16.4727	16.608	16.3461	16.5523	-0.206259	0.0474751	0.866782
Q9NX70	MED29	Mediator of RNA polymerase II transcription subunit 29	59668.6	47449.8	37769.8	68709.1	42392.5	56369.7	15.8647	15.5341	15.2049	16.0682	15.3715	15.7826	15.5346	15.7408	-0.206209	0.244608	0.866812
O94903	PLPBP	Pyridoxal phosphate homeostasis protein	358931	326325	278708	383372	337167	387606	18.4533	18.316	18.0884	18.5484	18.3631	18.5642	18.2859	18.4919	-0.20601	0.0826141	0.866931
Q16555	DPYSL2	Dihydropyrimidinase-related protein 2	1.99802e+06	1.76702e+06	1.60804e+06	2.36363e+06	1.84551e+06	1.99732e+06	20.9301	20.7529	20.6169	21.1726	20.8156	20.9296	20.7666	20.9726	-0.205966	0.109721	0.866958
Q969G6	RFK	Riboflavin kinase	50564.9	49552.5	40330.8	60775.2	46224.8	55185	15.6258	15.5967	15.2996	15.8912	15.4964	15.752	15.5074	15.7132	-0.205817	0.123323	0.867048
Q9NQT4	EXOSC5	Exosome complex component RRP46	620279	538829	507649	638978	556272	732254	19.2426	19.0395	18.9535	19.2854	19.0854	19.482	19.0785	19.2843	-0.205774	0.113411	0.867073
P34897	SHMT2	Serine hydroxymethyltransferase, mitochondrial	4405465	4651489	4469884	4.96672e+06	5.48255e+06	5159952	22.0709	22.1493	22.0918	22.2439	22.3864	22.2989	22.104	22.3097	-0.205758	0.00716785	0.867083
Q99613	EIF3C	Eukaryotic translation initiation factor 3 subunit C	3829520	3.04776e+06	2.78815e+06	3.48273e+06	3424440	4.18265e+06	21.8687	21.5393	21.4109	21.7318	21.7074	21.996	21.6063	21.8117	-0.205428	0.148666	0.867282
O76003	GLRX3	Glutaredoxin-3	1.28711e+06	1.16174e+06	1.1524e+06	1464830	1230316	1.46535e+06	20.2957	20.1479	20.1362	20.4823	20.2306	20.4828	20.1933	20.3986	-0.205316	0.0528425	0.867349
Q16831	UPP1	Uridine phosphorylase 1	66315.5	82678.6	67028	76408.9	89651.5	82220.1	16.0171	16.3352	16.0325	16.2215	16.452	16.3272	16.1283	16.3336	-0.205311	0.0885881	0.867352
Q9BVP2	GNL3	Guanine nucleotide-binding protein-like 3	1.06846e+06	943238	966923	1.14932e+06	1.04844e+06	1239315	20.0271	19.8473	19.883	20.1324	19.9998	20.2411	19.9191	20.1244	-0.205291	0.0426539	0.867364
Q9UMY4	SNX12	Sorting nexin-12	1.12347e+06	897851	841619	1.11042e+06	997343	1.17468e+06	20.0995	19.7761	19.6828	20.0827	19.9277	20.1638	19.8528	20.0581	-0.205261	0.118282	0.867381
Q15007	WTAP	Pre-mRNA-splicing regulator WTAP	256665	163166	158403	254916	158804	250776	17.9695	17.316	17.2732	17.9597	17.2769	17.936	17.5196	17.7242	-0.204616	0.277975	0.86777
Q9H1B7	IRF2BPL	Interferon regulatory factor 2-binding protein-like	376695	373574	330612	447870	384052	413817	18.523	18.511	18.3348	18.7727	18.5509	18.6586	18.4563	18.6608	-0.204482	0.0405604	0.86785
Q15528	MED22	Mediator of RNA polymerase II transcription subunit 22	139138	80188.2	90896.5	146618	80436.7	131553	17.0862	16.2911	16.4719	17.1617	16.2956	17.0053	16.6164	16.8209	-0.204453	0.291326	0.867868
Q6ZUT1	NKAPD1	Uncharacterized protein NKAPD1	54165.7	44261.1	46453.4	49726.4	53038.5	64546.4	15.7251	15.4338	15.5035	15.6017	15.6948	15.978	15.5541	15.7582	-0.204063	0.119295	0.868102
Q9BX69	CARD6	Caspase recruitment domain-containing protein 6	164259	160383	153833	169749	208864	174717	17.3256	17.2912	17.231	17.373	17.6722	17.4147	17.2826	17.4866	-0.204042	0.0600779	0.868115
Q9Y4B6	DCAF1	DDB1- and CUL4-associated factor 1	206218	161614	190566	202865	222261	215297	17.6538	17.3022	17.5399	17.6302	17.7619	17.716	17.4986	17.7027	-0.204033	0.0636642	0.86812
Q86VM9	ZC3H18	Zinc finger CCCH domain-containing protein 18	261498	206421	201499	269911	221305	278318	17.9964	17.6552	17.6204	18.0421	17.7557	18.0864	17.7574	17.9614	-0.204031	0.135747	0.868122
Q9HB40	SCPEP1	Retinoid-inducible serine carboxypeptidase	167798	111479	145464	163880	125829	201629	17.3564	16.7664	17.1503	17.3223	16.9411	17.6213	17.091	17.2949	-0.203884	0.231103	0.86821
P29590	PML	Protein PML	500889	597199	587740	662400	621440	652548	18.9341	19.1879	19.1648	19.3373	19.2453	19.3157	19.0956	19.2994	-0.20384	0.032409	0.868237
Q9H081	MIS12	Protein MIS12 homolog	42708.8	63392.7	69073.1	52752.6	81278.3	66636.3	15.3822	15.952	16.0758	15.687	16.3106	16.024	15.8034	16.0072	-0.203816	0.250295	0.868251
P62487	POLR2G	DNA-directed RNA polymerase II subunit RPB7	272581	210979	173717	301460	192029	263604	18.0563	17.6867	17.4064	18.2016	17.551	18.008	17.7165	17.9202	-0.203716	0.241759	0.868311
Q9H2W6	MRPL46	39S ribosomal protein L46, mitochondrial	425682	342623	309411	413851	379514	438804	18.6994	18.3863	18.2392	18.6588	18.5338	18.7432	18.4416	18.6453	-0.203638	0.126647	0.868358
Q9NUP1	BLOC1S4	Biogenesis of lysosome-related organelles complex 1 subunit 4	54337.7	50563.6	46922	52294.9	61707.2	61011.8	15.7297	15.6258	15.518	15.6744	15.9132	15.8968	15.6245	15.8281	-0.203626	0.0527458	0.868365
Q32P28	P3H1	Prolyl 3-hydroxylase 1	1.26565e+06	1.11501e+06	997161	1.32269e+06	1.19534e+06	1.3589e+06	20.2715	20.0886	19.9275	20.335	20.189	20.374	20.0958	20.2993	-0.203495	0.0727152	0.868444
P42704	LRPPRC	Leucine-rich PPR motif-containing protein, mitochondrial	2.64416e+06	2.85374e+06	2826327	2.82271e+06	3.15211e+06	3658968	21.3344	21.4444	21.4305	21.4286	21.5879	21.803	21.4031	21.6065	-0.203415	0.079102	0.868492
Q9HB07	C12orf10	UPF0160 protein MYG1, mitochondrial	1.45241e+06	1133075	1.07367e+06	1.43434e+06	1.20382e+06	1561918	20.47	20.1118	20.0341	20.452	20.1992	20.5749	20.2053	20.4087	-0.20336	0.158086	0.868526
Q9H4M9	EHD1	EH domain-containing protein 1	1.48163e+06	1.4501e+06	1.53986e+06	1.70068e+06	1.71248e+06	1.73355e+06	20.4988	20.4677	20.5544	20.6977	20.7077	20.7253	20.5069	20.7102	-0.203263	0.000649714	0.868584
L0R819	ASDURF	ASNSD1 upstream open reading frame protein	97036	84885.9	83490.6	99397.2	95724.6	110295	16.5662	16.3732	16.3493	16.6009	16.5466	16.751	16.4296	16.6328	-0.203244	0.0477243	0.868595
P62877	RBX1	E3 ubiquitin-protein ligase RBX1	449756	388344	443486	306088	553773	697328	18.7788	18.567	18.7585	18.2236	19.0789	19.4115	18.7014	18.9047	-0.203238	0.236209	0.868599
P49585	PCYT1A	Choline-phosphate cytidylyltransferase A	558938	448193	408490	531282	505371	581371	19.0923	18.7738	18.6399	19.0191	18.947	19.1491	18.8353	19.0384	-0.203057	0.125217	0.868708
Q7L775	EPM2AIP1	EPM2A-interacting protein 1	174534	184931	191384	185879	236832	214010	17.4131	17.4966	17.5461	17.504	17.8535	17.7073	17.4853	17.6883	-0.202979	0.0695629	0.868755
O00165	HAX1	HCLS1-associated protein X-1	182117	163283	143850	190924	170615	200096	17.4745	17.317	17.1342	17.5426	17.3804	17.6103	17.3086	17.5111	-0.202545	0.0807365	0.869016
Q96FW1	OTUB1	Ubiquitin thioesterase OTUB1	1.39418e+06	1.10909e+06	1.08064e+06	1.38905e+06	1.15487e+06	1.58649e+06	20.411	20.081	20.0435	20.4057	20.1393	20.5974	20.1785	20.3808	-0.202328	0.159163	0.869147
O60244	MED14	Mediator of RNA polymerase II transcription subunit 14	143533	278470	331628	191001	385451	274212	17.131	18.0872	18.3392	17.5432	18.5562	18.0649	17.8525	18.0548	-0.202316	0.352328	0.869154
Q6P4A7	SFXN4	Sideroflexin-4	64205.9	107557	154151	128595	128170	98354.8	15.9704	16.7147	17.234	16.9725	16.9677	16.5857	16.6397	16.842	-0.20224	0.372079	0.8692
P68036	UBE2L3	Ubiquitin-conjugating enzyme E2 L3	1989050	1.70053e+06	1.39128e+06	2.09982e+06	1.61775e+06	2.10946e+06	20.9236	20.6975	20.408	21.0018	20.6256	21.0084	20.6764	20.8786	-0.202217	0.176532	0.869214
P51570	GALK1	Galactokinase	582314	534093	547168	637012	605185	672085	19.1514	19.0267	19.0616	19.281	19.207	19.3583	19.0799	19.2821	-0.202155	0.0128113	0.869251
Q9HCC9	ZFYVE28	Lateral signaling target protein 2 homolog	65352.6	49136.9	48750.5	70588.6	58750.9	57471.9	15.996	15.5845	15.5731	16.1071	15.8423	15.8106	15.7179	15.92	-0.202146	0.158645	0.869257
Q9P0K7	RAI14	Ankycorbin	283550	264944	222924	313978	244386	332232	18.1132	18.0153	17.7662	18.2603	17.8988	18.3418	17.9649	18.167	-0.202057	0.142517	0.86931
Q68E01	INTS3	Integrator complex subunit 3	246969	252078	271869	269883	302878	315044	17.914	17.9435	18.0526	18.042	18.2084	18.2652	17.97	18.1718	-0.201837	0.0327915	0.869443
Q9NVW2	RLIM	E3 ubiquitin-protein ligase RLIM	18828.2	21742.6	26059.9	25584.6	29544.9	21470.5	14.2006	14.4082	14.6695	14.643	14.8506	14.3901	14.4261	14.6279	-0.201762	0.174653	0.869488
Q9BY32	ITPA	Inosine triphosphate pyrophosphatase	701716	484283	559173	552620	606955	861741	19.4205	18.8855	19.0929	19.0759	19.2112	19.7169	19.133	19.3347	-0.201701	0.233535	0.869525
P78371	CCT2	T-complex protein 1 subunit beta	3.90124e+06	3393049	2.85221e+06	4.16118e+06	3.21068e+06	4.29845e+06	21.8955	21.6942	21.4436	21.9886	21.6144	22.0354	21.6778	21.8795	-0.201697	0.164265	0.869527
Q13509	TUBB3	Tubulin beta-3 chain	16610046	12176277	12598331	16626128	13899734	16766064	23.9856	23.5376	23.5867	23.9869	23.7286	23.999	23.7033	23.9048	-0.201564	0.15474	0.869607
P36959	GMPR	GMP reductase 1	102499	116802	91476.7	130308	111997	114036	16.6453	16.8337	16.4811	16.9916	16.7731	16.7991	16.6534	16.8546	-0.201237	0.0897133	0.869804
Q96D53	COQ8B	Atypical kinase COQ8B, mitochondrial	7668.84	28370.8	35900.6	15151.8	34374.5	22778.1	12.9048	14.7921	15.1317	13.8872	15.0691	14.4754	14.2762	14.4772	-0.200994	0.495503	0.869951
Q9UIU6	SIX4	Homeobox protein SIX4	84509.2	78923.5	95083.1	92395	103869	100366	16.3668	16.2682	16.5369	16.4955	16.6644	16.6149	16.3906	16.5916	-0.200982	0.0473966	0.869958
Q5TDH0	DDI2	Protein DDI1 homolog 2	284803	232796	212892	270967	254991	310230	18.1196	17.8287	17.6998	18.0478	17.9601	18.243	17.8827	18.0836	-0.200914	0.130955	0.869999
Q8N806	UBR7	Putative E3 ubiquitin-protein ligase UBR7	397194	325951	292888	404044	334722	425663	18.5995	18.3143	18.16	18.6242	18.3526	18.6994	18.3579	18.5587	-0.200779	0.148197	0.870081
Q9BRT3	MIEN1	Migration and invasion enhancer 1	255662	367864	332662	362304	408312	321060	17.9639	18.4888	18.3437	18.4668	18.6393	18.2925	18.2655	18.4662	-0.20075	0.169473	0.870098
Q9NS86	LANCL2	LanC-like protein 2	241371	244123	251371	279693	262115	306709	17.8809	17.8972	17.9395	18.0935	17.9998	18.2265	17.9059	18.1066	-0.200745	0.0244875	0.870101
P18859	ATP5J	ATP synthase-coupling factor 6, mitochondrial	597527	462223	390387	602614	447482	606977	19.1886	18.8182	18.5745	19.2009	18.7715	19.2113	18.8605	19.0612	-0.200738	0.219228	0.870106
Q8WXW3	PIBF1	Progesterone-induced-blocking factor 1	26895.4	20233.9	20227.2	27532.9	23172.1	26187.8	14.7151	14.3045	14.304	14.7489	14.5001	14.6766	14.4412	14.6419	-0.200669	0.141785	0.870147
P13196	ALAS1	5-aminolevulinate synthase, nonspecific, mitochondrial	236465	214577	181159	253295	217868	252779	17.8513	17.7111	17.4669	17.9505	17.7331	17.9475	17.6764	17.877	-0.200588	0.0995958	0.870196
Q9NQX3	GPHN	Gephyrin	442333	414215	421725	486844	443844	542654	18.7548	18.66	18.6859	18.8931	18.7597	19.0497	18.7002	18.9008	-0.200575	0.04732	0.870204
Q16204	CCDC6	Coiled-coil domain-containing protein 6	579348	470371	480517	586621	544437	622170	19.1441	18.8434	18.8742	19.1621	19.0544	19.247	18.9539	19.1545	-0.200562	0.0734624	0.870212
Q17RY0	CPEB4	Cytoplasmic polyadenylation element-binding protein 4	35429.2	36555.8	34607.7	45145.3	34954.8	43093.7	15.1127	15.1578	15.0788	15.4623	15.0932	15.3952	15.1164	15.3169	-0.20047	0.0775325	0.870267
Q96CN7	ISOC1	Isochorismatase domain-containing protein 1	569979	526250	527007	629638	553602	687936	19.1205	19.0054	19.0075	19.2642	19.0785	19.3919	19.0445	19.2449	-0.200389	0.0585924	0.870316
O43149	ZZEF1	Zinc finger ZZ-type and EF-hand domain-containing protein 1	110039	114358	119066	119915	144608	131039	16.7477	16.8032	16.8614	16.8717	17.1418	16.9996	16.8041	17.0044	-0.20027	0.0421699	0.870387
Q9UBK8	MTRR	Methionine synthase reductase	49022.2	50332.4	56398.3	56581.1	71027.2	52500.5	15.5811	15.6192	15.7834	15.788	16.1161	15.68	15.6612	15.8614	-0.200149	0.125766	0.870461
Q13596	SNX1	Sorting nexin-1	866953	775643	747203	981608	819280	947252	19.7256	19.565	19.5111	19.9048	19.644	19.8534	19.6006	19.8007	-0.200136	0.0613301	0.870469
Q9NX46	ADPRHL2	Poly(ADP-ribose) glycohydrolase ARH3	712069	545875	489623	721402	522291	765791	19.4417	19.0582	18.9013	19.4604	18.9945	19.5466	19.1337	19.3338	-0.200117	0.216642	0.87048
O96033	MOCS2	Molybdopterin synthase sulfur carrier subunit	390479	274223	270129	364289	300362	400492	18.5749	18.065	18.0433	18.4747	18.1963	18.6114	18.2277	18.4275	-0.199772	0.213265	0.870688
Q6NW29	RWDD4	RWD domain-containing protein 4	286766	274336	256129	318482	282867	338769	18.1295	18.0656	17.9665	18.2809	18.1098	18.3699	18.0539	18.2535	-0.199649	0.0462309	0.870762
Q5VWZ2	LYPLAL1	Lysophospholipase-like protein 1	229211	184291	165042	245718	170696	251741	17.8063	17.4916	17.3325	17.9066	17.3811	17.9416	17.5435	17.7431	-0.199628	0.203479	0.870775
Q9Y6D6	ARFGEF1	Brefeldin A-inhibited guanine nucleotide-exchange protein 1	180880	206752	220246	214439	233523	249096	17.4647	17.6575	17.7488	17.7102	17.8332	17.9263	17.6237	17.8233	-0.199595	0.0619034	0.870795
O75143	ATG13	Autophagy-related protein 13	54456.3	75899.7	54000.8	67398.6	69458.7	72187.8	15.7328	16.2118	15.7207	16.0404	16.0839	16.1395	15.8884	16.0879	-0.199485	0.162973	0.870861
P61758	VBP1	Prefoldin subunit 3	1.05401e+06	1.03776e+06	1.00745e+06	1.15756e+06	1.12805e+06	1.27757e+06	20.0075	19.985	19.9423	20.1427	20.1054	20.285	19.9783	20.1777	-0.199416	0.0158183	0.870903
Q9NP50	SINHCAF	SIN3-HDAC complex-associated factor	22066.8	48762.6	64097.4	37723.9	56940.2	48602.9	14.4296	15.5735	15.968	15.2032	15.7972	15.5688	15.3237	15.523	-0.199349	0.423349	0.870943
Q9NQP4	PFDN4	Prefoldin subunit 4	1.09431e+06	825223	758240	1.10026e+06	829713	1.13533e+06	20.0616	19.6544	19.5323	20.0694	19.6623	20.1147	19.7494	19.9488	-0.199341	0.205662	0.870948
Q16656	NRF1	Nuclear respiratory factor 1	202398	187925	196532	222151	201086	253247	17.6268	17.5198	17.5844	17.7612	17.6175	17.9502	17.577	17.7763	-0.19926	0.0650998	0.870997
Q08380	LGALS3BP	Galectin-3-binding protein	1.02519e+06	1.02274e+06	886991	1.11783e+06	1.06556e+06	1.18135e+06	19.9675	19.964	19.7586	20.0923	20.0232	20.172	19.8967	20.0958	-0.19914	0.0323198	0.87107
Q96J02	ITCH	E3 ubiquitin-protein ligase Itchy homolog	400420	395528	371038	438736	452115	448169	18.6112	18.5934	18.5012	18.743	18.7863	18.7737	18.5686	18.7677	-0.199075	0.00222222	0.871109
Q9H2P0	ADNP	Activity-dependent neuroprotector homeobox protein	256312	210678	228437	249031	246105	304425	17.9675	17.6847	17.8014	17.926	17.9089	18.2157	17.8179	18.0169	-0.198983	0.104136	0.871165
P18583	SON	Protein SON	719082	680168	651010	801814	738004	813824	19.4558	19.3755	19.3123	19.6129	19.4933	19.6344	19.3812	19.5802	-0.198962	0.0150479	0.871177
Q9Y5B0	CTDP1	RNA polymerase II subunit A C-terminal domain phosphatase	80137.6	65742.1	64818.3	86215.5	72051.1	83118.8	16.2902	16.0045	15.9841	16.3957	16.1367	16.3429	16.0929	16.2918	-0.198814	0.0970667	0.871266
P15531	NME1	Nucleoside diphosphate kinase A	2.9223e+06	2.61864e+06	2.35184e+06	3118791	2.57359e+06	3.38991e+06	21.4787	21.3204	21.1654	21.5726	21.2953	21.6928	21.3215	21.5202	-0.198768	0.122457	0.871295
P25208	NFYB	Nuclear transcription factor Y subunit beta	472050	409346	363029	517398	374746	546965	18.8486	18.643	18.4697	18.9809	18.5156	19.0611	18.6538	18.8525	-0.198763	0.176624	0.871297
P34932	HSPA4	Heat shock 70 kDa protein 4	3.19584e+06	2.98187e+06	2.58982e+06	3.55123e+06	2890627	3.63468e+06	21.6078	21.5078	21.3044	21.7599	21.463	21.7934	21.4733	21.6721	-0.198755	0.106438	0.871302
P25788	PSMA3	Proteasome subunit alpha type-3	1916229	1.57918e+06	1.42318e+06	2024262	1.58004e+06	2.03554e+06	20.8698	20.5907	20.4407	20.949	20.5915	20.957	20.6338	20.8325	-0.198736	0.157012	0.871314
P43251	BTD	Biotinidase	79711.8	59424.1	54829.3	78514.4	59356.7	84230.5	16.2825	15.8588	15.7427	16.2607	15.8571	16.3621	15.9613	16.1599	-0.198641	0.215598	0.871371
O43924	PDE6D	Retinal rod rhodopsin-sensitive cGMP 3',5'-cyclic phosphodiesterase subunit delta	289252	224313	206367	282307	241265	297125	18.142	17.7752	17.6548	18.1069	17.8803	18.1807	17.8573	18.056	-0.198634	0.164304	0.871375
Q9NPH2	ISYNA1	Inositol-3-phosphate synthase 1	531633	439644	469752	540365	470422	652643	19.0201	18.746	18.8415	19.0436	18.8436	19.3159	18.8692	19.0677	-0.198506	0.140672	0.871453
P50454	SERPINH1	Serpin H1	2.03741e+06	1.49729e+06	1.40929e+06	1.82214e+06	1.6549e+06	2.15361e+06	20.9583	20.5139	20.4265	20.7972	20.6583	21.0383	20.6329	20.8313	-0.198361	0.201548	0.87154
O43464	HTRA2	Serine protease HTRA2, mitochondrial	349805	366854	322851	371905	398261	422518	18.4162	18.4848	18.3005	18.5046	18.6034	18.6887	18.4005	18.5989	-0.198345	0.0291769	0.87155
Q9BRX2	PELO	Protein pelota homolog	249877	241828	214255	281778	245061	283131	17.9309	17.8836	17.709	18.1042	17.9028	18.1111	17.8411	18.0394	-0.198213	0.051666	0.871629
Q9UQB3	CTNND2	Catenin delta-2	224237	248719	254371	240519	296831	300075	17.7747	17.9242	17.9566	17.8758	18.1793	18.195	17.8851	18.0833	-0.198213	0.0809946	0.87163
Q86X76	NIT1	Deaminated glutathione amidase	1.01678e+06	1.08354e+06	1.11381e+06	1.18518e+06	1.3017e+06	1.20058e+06	19.9556	20.0473	20.0871	20.1767	20.312	20.1953	20.03	20.228	-0.197988	0.0136765	0.871765
Q9NRS6	SNX15	Sorting nexin-15	304166	272260	308865	298189	344376	375957	18.2145	18.0546	18.2366	18.1859	18.3936	18.5202	18.1686	18.3666	-0.197987	0.0772774	0.871766
P10809	HSPD1	60 kDa heat shock protein, mitochondrial	9645958	8819857	8450870	10294804	9030692	11669224	23.2015	23.0723	23.0107	23.2954	23.1064	23.4762	23.0948	23.2927	-0.197846	0.090423	0.871851
P30042	C21orf33	ES1 protein homolog, mitochondrial	160070	115799	97761.6	167892	115828	140562	17.2883	16.8213	16.577	17.3572	16.8216	17.1008	16.8955	17.0932	-0.197687	0.259016	0.871947
Q9NXJ5	PGPEP1	Pyroglutamyl-peptidase 1	261859	145402	129083	222168	154288	216221	17.9984	17.1497	16.9779	17.7613	17.2353	17.7221	17.3754	17.5729	-0.19755	0.355258	0.87203
Q13952	NFYC	Nuclear transcription factor Y subunit gamma	334200	262919	278408	370559	281764	353226	18.3504	18.0043	18.0868	18.4993	18.1041	18.4302	18.1472	18.3446	-0.197417	0.140129	0.87211
Q96G03	PGM2	Phosphoglucomutase-2	1.11643e+06	1.12394e+06	1.05456e+06	1262321	1.20213e+06	1314507	20.0905	20.1001	20.0082	20.2676	20.1972	20.3261	20.0663	20.2636	-0.197361	0.00733881	0.872144
O14613	CDC42EP2	Cdc42 effector protein 2	95542	102079	93522.5	109542	109005	115110	16.5438	16.6393	16.513	16.7411	16.734	16.8127	16.5654	16.7626	-0.197208	0.00594585	0.872237
P11047	LAMC1	Laminin subunit gamma-1	247548	224395	191154	264214	222841	271769	17.9174	17.7757	17.5444	18.0113	17.7657	18.052	17.7458	17.943	-0.197205	0.113202	0.872239
Q00537	CDK17	Cyclin-dependent kinase 17	361658	329417	289135	384712	371674	362965	18.4643	18.3296	18.1414	18.5534	18.5037	18.4695	18.3117	18.5089	-0.19712	0.050847	0.87229
Q9Y3D8	AK6	Adenylate kinase isoenzyme 6	678205	506428	488628	664642	545996	696761	19.3714	18.95	18.8984	19.3422	19.0585	19.4103	19.0732	19.2704	-0.197106	0.180871	0.872299
P11172	UMPS	Uridine 5'-monophosphate synthase	768083	656911	719598	852280	723057	887674	19.5509	19.3253	19.4568	19.701	19.4637	19.7597	19.4444	19.6415	-0.197105	0.074464	0.872299
P60983	GMFB	Glia maturation factor beta	1.6474e+06	1.25435e+06	1.15055e+06	1.73748e+06	1.26028e+06	1.63506e+06	20.6518	20.2585	20.1339	20.7286	20.2653	20.6409	20.348	20.5449	-0.19688	0.20407	0.872435
Q15643	TRIP11	Thyroid receptor-interacting protein 11	239245	223710	198852	286195	225847	247875	17.8681	17.7713	17.6013	18.1266	17.785	17.9193	17.7469	17.9436	-0.196715	0.0988564	0.872535
P46779	RPL28	60S ribosomal protein L28	5720637	4775425	5523788	5757691	6555912	6.01717e+06	22.4477	22.1872	22.3972	22.4571	22.6444	22.5207	22.3441	22.5407	-0.196636	0.0534716	0.872583
P31948	STIP1	Stress-induced-phosphoprotein 1	4414865	3.5976e+06	3.0499e+06	4476624	3.47852e+06	4680943	22.0739	21.7786	21.5403	22.094	21.73	22.1584	21.7976	21.9941	-0.196506	0.194511	0.872661
Q96CS7	PLEKHB2	Pleckstrin homology domain-containing family B member 2	55873.9	50741.4	31363.2	75492.5	48272.7	36706.4	15.7699	15.6309	14.9368	16.204	15.5589	15.1637	15.4459	15.6422	-0.196387	0.306728	0.872734
Q96KQ7	EHMT2	Histone-lysine N-methyltransferase EHMT2	110014	109670	115487	118135	130157	136322	16.7473	16.7428	16.8174	16.8501	16.9899	17.0567	16.7692	16.9655	-0.196373	0.0218317	0.872742
Q9BXW7	HDHD5	Haloacid dehalogenase-like hydrolase domain-containing 5	327960	286825	244813	324374	306612	348309	18.3232	18.1298	17.9013	18.3073	18.2261	18.41	18.1181	18.3145	-0.196358	0.105884	0.872751
Q5T013	HYI	Putative hydroxypyruvate isomerase	329924	251810	229984	366792	251342	311640	18.3318	17.942	17.8112	18.4846	17.9393	18.2495	18.0283	18.2245	-0.196165	0.215961	0.872868
P02545	LMNA	Prelamin-A/C	14789379	12933185	12053416	15587259	14516156	15321081	23.8181	23.6246	23.5229	23.8939	23.7912	23.869	23.6552	23.8513	-0.196155	0.0479897	0.872874
Q9BUH6	PAXX	Protein PAXX	233933	192456	192110	248841	203531	256705	17.8357	17.5542	17.5516	17.9249	17.6349	17.9698	17.6472	17.8432	-0.19601	0.117513	0.872962
Q13627	DYRK1A	Dual specificity tyrosine-phosphorylation-regulated kinase 1A	69912.7	67704.2	73082.8	73350.3	92565.1	76585.9	16.0933	16.047	16.1572	16.1625	16.4982	16.2248	16.0992	16.2952	-0.196006	0.0797021	0.872964
Q9NP90	RAB9B	Ras-related protein Rab-9B	78031.5	35403.6	34152	42577	44320.3	75144.6	16.2518	15.1116	15.0597	15.3778	15.4357	16.1974	15.4744	15.6703	-0.195929	0.400475	0.87301
P27469	G0S2	G0/G1 switch protein 2	NA	19746.7	25389.8	15615.1	34200.6	31580.7	NA	14.2693	14.632	13.9307	15.0617	14.9468	14.4506	14.6464	-0.19574	0.299505	0.873125
Q13085	ACACA	Acetyl-CoA carboxylase 1	240006	237934	225643	264687	258155	283285	17.8727	17.8602	17.7837	18.0139	17.9779	18.1119	17.8389	18.0346	-0.195701	0.00876118	0.873148
Q9P0V9	2020-09-10	Septin-10	535393	474206	466845	629666	473511	596860	19.0302	18.8552	18.8326	19.2642	18.853	19.187	18.906	19.1014	-0.19544	0.113511	0.873306
Q9NWU2	GID8	Glucose-induced degradation protein 8 homolog	268907	207214	213154	305728	206968	281820	18.0367	17.6608	17.7015	18.2219	17.659	18.1044	17.7997	17.9951	-0.195435	0.190413	0.87331
Q04864	REL	Proto-oncogene c-Rel	28629.5	29614.5	29849.2	29938.1	36191.2	35034.8	14.8052	14.854	14.8654	14.8697	15.1434	15.0965	14.8415	15.0365	-0.194971	0.0449805	0.87359
C9JTQ0	ANKRD63	Ankyrin repeat domain-containing protein 63	523874	400053	631313	509052	595634	654513	18.9989	18.6098	19.268	18.9575	19.1841	19.3201	18.9589	19.1539	-0.194965	0.219129	0.873594
Q9H582	ZNF644	Zinc finger protein 644	32547.1	46575	47225.7	41073.3	56255.4	46467.6	14.9902	15.5073	15.5273	15.3259	15.7797	15.5039	15.3416	15.5365	-0.19492	0.211788	0.873621
P30084	ECHS1	Enoyl-CoA hydratase, mitochondrial	3.12263e+06	2.36103e+06	2.10717e+06	2.96336e+06	2.53921e+06	3096441	21.5743	21.171	21.0069	21.4988	21.276	21.5622	21.2507	21.4456	-0.194913	0.194634	0.873626
Q92747	ARPC1A	Actin-related protein 2/3 complex subunit 1A	1430960	1.31821e+06	1.39024e+06	1.60111e+06	1.39409e+06	1.7613e+06	20.4486	20.3301	20.4069	20.6106	20.4109	20.7482	20.3952	20.5899	-0.194713	0.0691259	0.873747
P20839	IMPDH1	Inosine-5'-monophosphate dehydrogenase 1	285827	347781	239451	329737	299313	361533	18.1248	18.4078	17.8694	18.331	18.1913	18.4638	18.134	18.3287	-0.194682	0.169776	0.873765
Q58FG1	HSP90AA4P	Putative heat shock protein HSP 90-alpha A4	6.85237e+06	4717742	4.1661e+06	6690059	4.82971e+06	6.24807e+06	22.7082	22.1697	21.9903	22.6736	22.2035	22.575	22.2894	22.484	-0.194656	0.266326	0.873781
Q9Y3A3	MOB4	MOB-like protein phocein	716147	649399	571885	774004	647808	795063	19.4499	19.3087	19.1254	19.562	19.3052	19.6007	19.2947	19.4893	-0.19463	0.103888	0.873797
P22102	GART	Trifunctional purine biosynthetic protein adenosine-3	2.63641e+06	2.57868e+06	2.42854e+06	2.81507e+06	2.72802e+06	3.22231e+06	21.3301	21.2982	21.2117	21.4247	21.3794	21.6197	21.28	21.4746	-0.194608	0.0426884	0.87381
P45877	PPIC	Peptidyl-prolyl cis-trans isomerase C	168037	197417	180443	184386	232875	208930	17.3584	17.5909	17.4612	17.4924	17.8292	17.6727	17.4702	17.6647	-0.194579	0.0888472	0.873828
Q8NFF5	FLAD1	FAD synthase	183653	140750	137272	172068	156700	197232	17.4866	17.1028	17.0667	17.3926	17.2576	17.5895	17.2187	17.4133	-0.19457	0.161404	0.873833
O94822	LTN1	E3 ubiquitin-protein ligase listerin	90376.2	133654	206853	94664.2	228868	172805	16.4637	17.0281	17.6582	16.5305	17.8042	17.3988	17.05	17.2445	-0.194478	0.347274	0.873889
Q7L014	DDX46	Probable ATP-dependent RNA helicase DDX46	1.2218e+06	1.18122e+06	1.19283e+06	1.33613e+06	1.29954e+06	1.48543e+06	20.2206	20.1718	20.186	20.3496	20.3096	20.5024	20.1928	20.3872	-0.194418	0.0197295	0.873925
P53582	METAP1	Methionine aminopeptidase 1	324616	359537	375598	419803	369024	423926	18.3084	18.4558	18.5188	18.6794	18.4934	18.6935	18.4277	18.6221	-0.194391	0.0464031	0.873941
Q969T9	WBP2	WW domain-binding protein 2	151366	235750	198897	235886	213159	211443	17.2077	17.8469	17.6017	17.8477	17.7016	17.6899	17.5521	17.7464	-0.194324	0.194078	0.873982
O75093	SLIT1	Slit homolog 1 protein	143674	189368	239975	181106	316064	170799	17.1324	17.5308	17.8725	17.4665	18.2699	17.3819	17.5119	17.7061	-0.194158	0.296081	0.874083
Q9UKA4	AKAP11	A-kinase anchor protein 11	111466	100369	76337.6	116726	88742.8	123428	16.7662	16.615	16.2201	16.8328	16.4373	16.9133	16.5338	16.7278	-0.194039	0.206086	0.874155
Q8N5I2	ARRDC1	Arrestin domain-containing protein 1	37811.2	52416.5	49290.4	51371.4	53149.7	53513.4	15.2065	15.6777	15.589	15.6487	15.6978	15.7076	15.4911	15.6847	-0.193595	0.120573	0.874424
Q15154	PCM1	Pericentriolar material 1 protein	237860	217903	207327	244598	247221	265746	17.8598	17.7333	17.6616	17.9001	17.9154	18.0197	17.7515	17.9451	-0.193518	0.0238374	0.874471
Q9Y316	MEMO1	Protein MEMO1	418118	354544	304201	420099	367604	436582	18.6735	18.4356	18.2147	18.6804	18.4878	18.7359	18.4413	18.6347	-0.193412	0.137933	0.874535
Q8NHY2	RFWD2	E3 ubiquitin-protein ligase RFWD2	24865.7	21011.5	19410.8	26441	23262.8	24649.4	14.6019	14.3589	14.2446	14.6905	14.5057	14.5893	14.4018	14.5952	-0.193387	0.0899726	0.87455
P43487	RANBP1	Ran-specific GTPase-activating protein	2.26293e+06	1.85697e+06	1.68529e+06	2.33816e+06	1.88024e+06	2.40717e+06	21.1098	20.8245	20.6846	21.1569	20.8425	21.1989	20.8729	21.0661	-0.193162	0.157348	0.874687
Q9Y3B2	EXOSC1	Exosome complex component CSL4	566877	501416	465829	537313	555681	662454	19.1127	18.9356	18.8294	19.0354	19.0839	19.3375	18.9593	19.1523	-0.192999	0.103189	0.874785
Q9C0B1	FTO	Alpha-ketoglutarate-dependent dioxygenase FTO	403479	324823	318292	422768	346179	425537	18.6221	18.3093	18.28	18.6895	18.4012	18.6989	18.4038	18.5965	-0.192722	0.130842	0.874953
Q8N129	CNPY4	Protein canopy homolog 4	149536	138110	130432	154720	162883	159572	17.1901	17.0755	16.9929	17.2393	17.3135	17.2839	17.0862	17.2789	-0.1927	0.0154788	0.874966
Q8NB90	SPATA5	Spermatogenesis-associated protein 5	459397	463361	442701	496896	513190	551603	18.8094	18.8218	18.756	18.9226	18.9691	19.0733	18.7957	18.9883	-0.192618	0.00991109	0.875016
O00442	RTCA	RNA 3'-terminal phosphate cyclase	252019	389502	349011	323653	391500	403569	17.9432	18.5713	18.4129	18.3041	18.5787	18.6225	18.3091	18.5017	-0.192614	0.21083	0.875019
O75157	TSC22D2	TSC22 domain family protein 2	100071	95002.7	81641.2	124686	89338.7	103992	16.6107	16.5357	16.317	16.9279	16.447	16.6661	16.4878	16.6803	-0.192563	0.151093	0.87505
P0CG30	GSTT2B	Glutathione S-transferase theta-2B	299556	246505	214988	300875	272948	288430	18.1925	17.9113	17.7139	18.1988	18.0583	18.1379	17.9392	18.1316	-0.192439	0.131832	0.875125
Q96LR5	UBE2E2	Ubiquitin-conjugating enzyme E2 E2	49275.2	39435.9	33465.1	49612.6	40427.3	48335.9	15.5886	15.2672	15.0304	15.5984	15.303	15.5608	15.2954	15.4874	-0.192033	0.188195	0.875371
P47756	CAPZB	F-actin-capping protein subunit beta	1.80697e+06	1.49571e+06	1.24356e+06	1.91369e+06	1.42647e+06	1.83548e+06	20.7851	20.5124	20.246	20.8679	20.444	20.8077	20.5145	20.7066	-0.19203	0.199261	0.875373
O15294	OGT	UDP-N-acetylglucosamine--peptide N-acetylglucosaminyltransferase 110 kDa subunit	532386	504853	377676	604051	446971	560383	19.0221	18.9455	18.5268	19.2043	18.7698	19.0961	18.8315	19.0234	-0.191928	0.191165	0.875435
Q7Z4V5	HDGFL2	Hepatoma-derived growth factor-related protein 2	488487	435875	366839	558750	418813	497428	18.898	18.7336	18.4848	19.0918	18.6759	18.9241	18.7054	18.8973	-0.191871	0.158697	0.87547
Q08170	SRSF4	Serine/arginine-rich splicing factor 4	231005	181346	181558	236566	186507	256903	17.8176	17.4684	17.4701	17.8519	17.5089	17.9709	17.5853	17.7772	-0.191867	0.171165	0.875472
Q6IQ22	RAB12	Ras-related protein Rab-12	180197	299027	268244	299125	322450	223324	17.4592	18.1899	18.0332	18.1904	18.2987	17.7688	17.8941	18.086	-0.191855	0.261732	0.875479
Q9Y5S2	CDC42BPB	Serine/threonine-protein kinase MRCK beta	216331	202995	260618	248124	262167	262180	17.7229	17.6311	17.9916	17.9207	18.0001	18.0002	17.7818	17.9737	-0.191828	0.081202	0.875496
Q9BZQ8	FAM129A	Protein Niban	843323	767306	700312	886330	801135	950976	19.6857	19.5494	19.4176	19.7575	19.6117	19.859	19.5509	19.7427	-0.191804	0.0712617	0.87551
Q9Y5X3	SNX5	Sorting nexin-5	623827	612282	595937	673350	660127	762914	19.2508	19.2238	19.1848	19.361	19.3324	19.5412	19.2198	19.4115	-0.191706	0.0285683	0.87557
Q9BRZ2	TRIM56	E3 ubiquitin-protein ligase TRIM56	97847.9	105246	99361.9	118802	105350	121720	16.5783	16.6834	16.6004	16.8582	16.6848	16.8932	16.6207	16.8121	-0.191392	0.0293918	0.87576
P55210	CASP7	Caspase-7	253059	214799	199005	273663	227389	258796	17.9491	17.7126	17.6024	18.062	17.7948	17.9815	17.7547	17.9461	-0.191371	0.107534	0.875773
Q71UM5	RPS27L	40S ribosomal protein S27-like	2.18511e+06	2.57016e+06	2520625	2354382	3.41779e+06	2617888	21.0593	21.2934	21.2654	21.1669	21.7046	21.32	21.206	21.3972	-0.191157	0.169188	0.875903
Q9BZQ6	EDEM3	ER degradation-enhancing alpha-mannosidase-like protein 3	79153.4	81446.5	75986.2	81955.5	93890.5	94733.5	16.2724	16.3136	16.2134	16.3226	16.5187	16.5316	16.2665	16.4576	-0.191152	0.0311848	0.875906
O75306	NDUFS2	NADH dehydrogenase [ubiquinone] iron-sulfur protein 2, mitochondrial	318190	369028	370655	344527	443843	423524	18.2795	18.4934	18.4997	18.3943	18.7597	18.6921	18.4242	18.6153	-0.191137	0.107332	0.875915
O43402	EMC8	ER membrane protein complex subunit 8	329773	302155	311029	352447	339921	384733	18.3311	18.2049	18.2467	18.427	18.3748	18.5535	18.2609	18.4518	-0.190884	0.0229666	0.876069
Q8IXQ4	GPALPP1	GPALPP motifs-containing protein 1	186660	164293	135544	183752	164768	204180	17.5101	17.3259	17.0484	17.4874	17.3301	17.6395	17.2948	17.4857	-0.190864	0.151278	0.876081
Q9H0X4	FAM234A	Protein FAM234A	17868.5	25043.4	25952.8	21041.5	31501.9	26056.3	14.1251	14.6121	14.6636	14.3609	14.9431	14.6693	14.467	14.6578	-0.190858	0.229132	0.876085
Q14137	BOP1	Ribosome biogenesis protein BOP1	888273	871257	801282	895264	984647	1.04611e+06	19.7606	19.7327	19.6119	19.772	19.9092	19.9966	19.7018	19.8926	-0.190825	0.0381853	0.876105
O43427	FIBP	Acidic fibroblast growth factor intracellular-binding protein	116308	113024	116686	122628	130052	143025	16.8276	16.7863	16.8323	16.9039	16.9887	17.1259	16.8154	17.0062	-0.190809	0.0262967	0.876114
P55212	CASP6	Caspase-6	129645	121789	114420	138498	134067	144649	16.9842	16.894	16.804	17.0795	17.0326	17.1422	16.8941	17.0848	-0.190695	0.0165524	0.876183
Q8WXE1	ATRIP	ATR-interacting protein	705300	421383	394599	466940	697441	535214	19.4279	18.6848	18.59	18.8329	19.4117	19.0298	18.9009	19.0914	-0.190555	0.324027	0.876269
Q9Y5X1	SNX9	Sorting nexin-9	240170	223130	196497	276034	202238	280342	17.8737	17.7675	17.5842	18.0745	17.6257	18.0968	17.7418	17.9323	-0.190545	0.154981	0.876275
Q9C0C9	UBE2O	(E3-independent) E2 ubiquitin-conjugating enzyme	242009	222217	201343	273305	240690	244547	17.8847	17.7616	17.6193	18.0602	17.8768	17.8998	17.7552	17.9456	-0.190376	0.0590474	0.876377
O75531	BANF1	Barrier-to-autointegration factor	6.06895e+06	4552737	4.06251e+06	6.27244e+06	4.3635e+06	6092192	22.533	22.1183	21.9539	22.5806	22.0571	22.5385	22.2018	22.3921	-0.190308	0.235637	0.876419
O60508	CDC40	Pre-mRNA-processing factor 17	278954	232442	250174	289557	272726	305117	18.0897	17.8265	17.9326	18.1435	18.0571	18.219	17.9496	18.1399	-0.190276	0.0494174	0.876438
Q9UKJ3	GPATCH8	G patch domain-containing protein 8	156271	129458	118764	175704	127615	159150	17.2537	16.9821	16.8577	17.4228	16.9614	17.28	17.0312	17.2214	-0.190233	0.171521	0.876464
Q5T653	MRPL2	39S ribosomal protein L2, mitochondrial	423836	417896	408343	440983	487144	499806	18.6931	18.6728	18.6394	18.7504	18.894	18.931	18.6685	18.8585	-0.190002	0.0162053	0.876604
P14921	ETS1	Protein C-ets-1	182704	176702	169677	200238	195230	207974	17.4791	17.431	17.3724	17.6114	17.5748	17.666	17.4275	17.6174	-0.189891	0.00468322	0.876672
P84077	ARF1	ADP-ribosylation factor 1	127587	129979	113664	159771	134786	129909	16.9611	16.9879	16.7944	17.2856	17.0403	16.9871	16.9145	17.1044	-0.189881	0.0840116	0.876678
P31946	YWHAB	14-3-3 protein beta/alpha	25239246	20490828	19015858	27425712	19250362	27639654	24.5892	24.2885	24.1807	24.709	24.1984	24.7202	24.3528	24.5425	-0.189768	0.196768	0.876747
Q9UBB5	MBD2	Methyl-CpG-binding domain protein 2	160765	175786	167584	168663	219238	190032	17.2946	17.4235	17.3545	17.3638	17.7421	17.5359	17.3575	17.5473	-0.189741	0.0914419	0.876763
P12277	CKB	Creatine kinase B-type	628931	505106	484391	638366	502945	711052	19.2625	18.9462	18.8858	19.284	18.94	19.4396	19.0315	19.2212	-0.189693	0.181039	0.876792
Q8WUM4	PDCD6IP	Programmed cell death 6-interacting protein	1.33489e+06	1203963	1.05175e+06	1.44931e+06	1.29832e+06	1.33247e+06	20.3483	20.1994	20.0044	20.4669	20.3082	20.3457	20.184	20.3736	-0.189603	0.0783247	0.876847
Q9NUP9	LIN7C	Protein lin-7 homolog C	505777	441847	470462	528091	522223	565384	18.9481	18.7532	18.8437	19.0104	18.9943	19.1089	18.8483	19.0379	-0.189519	0.022592	0.876898
Q8WU76	SCFD2	Sec1 family domain-containing protein 2	112302	149118	152150	132555	166000	171661	16.777	17.1861	17.2151	17.0162	17.3408	17.3892	17.0594	17.2488	-0.189337	0.172959	0.877008
Q8N3R9	MPP5	MAGUK p55 subfamily member 5	106155	102684	101477	118683	116254	118755	16.6958	16.6478	16.6308	16.8567	16.8269	16.8576	16.6582	16.8471	-0.18895	0.000441365	0.877244
P07919	UQCRH	Cytochrome b-c1 complex subunit 6, mitochondrial	681403	538449	434402	685818	534345	644127	19.3781	19.0385	18.7287	19.3875	19.0274	19.297	19.0484	19.2373	-0.188864	0.227359	0.877296
P13489	RNH1	Ribonuclease inhibitor	5061936	4.20188e+06	3.88699e+06	5419458	4112206	5491862	22.2713	22.0026	21.8902	22.3697	21.9715	22.3889	22.0547	22.2434	-0.188659	0.167277	0.877421
P52566	ARHGDIB	Rho GDP-dissociation inhibitor 2	1.66156e+06	1.39062e+06	1.30971e+06	1884805	1.29822e+06	1830314	20.6641	20.4073	20.3208	20.846	20.3081	20.8037	20.4641	20.6526	-0.188511	0.185055	0.877511
Q99707	MTR	Methionine synthase	227313	187008	179049	228620	189423	260047	17.7943	17.5127	17.45	17.8026	17.5313	17.9884	17.5857	17.7741	-0.188402	0.163497	0.877577
Q96EI5	TCEAL4	Transcription elongation factor A protein-like 4	155445	151845	159214	163106	165584	205871	17.246	17.2122	17.2806	17.3155	17.3372	17.6514	17.2463	17.4347	-0.188383	0.0905065	0.877589
Q6ZW49	PAXIP1	PAX-interacting protein 1	70824	66946.2	70008.8	74570.8	81733.9	80571.5	16.1119	16.0307	16.0952	16.1863	16.3186	16.298	16.0793	16.2677	-0.188346	0.00908702	0.877611
Q8NBJ7	SUMF2	Sulfatase-modifying factor 2	913851	666948	628833	963529	702406	837704	19.8016	19.3472	19.2623	19.878	19.4219	19.6761	19.4704	19.6587	-0.188288	0.224502	0.877647
Q9BYB4	GNB1L	Guanine nucleotide-binding protein subunit beta-like protein 1	449950	411311	349713	453366	425851	495805	18.7794	18.6499	18.4158	18.7903	18.7	18.9194	18.615	18.8032	-0.18821	0.0995641	0.877694
Q00610	CLTC	Clathrin heavy chain 1	5.66933e+06	5358357	5.10635e+06	5649769	6.44498e+06	6.30059e+06	22.4347	22.3534	22.2839	22.4298	22.6197	22.5871	22.3573	22.5455	-0.188198	0.0311398	0.877701
Q9H7E2	TDRD3	Tudor domain-containing protein 3	35861.8	37045.9	44981.5	51668.4	41976.4	40745.2	15.1302	15.177	15.457	15.657	15.3573	15.3143	15.2547	15.4429	-0.188133	0.143724	0.877741
O60573	EIF4E2	Eukaryotic translation initiation factor 4E type 2	111906	107455	113457	114554	129119	136394	16.7719	16.7134	16.7918	16.8057	16.9783	17.0574	16.759	16.9471	-0.188113	0.0387463	0.877753
P05114	HMGN1	Non-histone chromosomal protein HMG-14	474040	519793	671261	587448	673637	617921	18.8547	18.9876	19.3565	19.1641	19.3616	19.2371	19.0662	19.2543	-0.188012	0.166203	0.877815
P18669	PGAM1	Phosphoglycerate mutase 1	9943340	7990393	7206842	10865981	8005660	9731214	23.2453	22.9298	22.7809	23.3733	22.9326	23.2142	22.9854	23.1734	-0.188007	0.188675	0.877817
Q8IWJ2	GCC2	GRIP and coiled-coil domain-containing protein 2	90500.7	64518.1	55245.7	98194.4	64992.3	74720.1	16.4656	15.9774	15.7536	16.5834	15.988	16.1892	16.0655	16.2535	-0.18797	0.279026	0.87784
P60174	TPI1	Triosephosphate isomerase	14237621	12904267	12480652	14950175	14147291	16025459	23.7632	23.6213	23.5732	23.8337	23.754	23.9339	23.6526	23.8405	-0.187935	0.0365685	0.877861
Q96EL3	MRPL53	39S ribosomal protein L53, mitochondrial	397643	370431	346514	442324	406690	419402	18.6011	18.4988	18.4026	18.7547	18.6336	18.678	18.5008	18.6888	-0.187925	0.0235248	0.877867
Q9H900	ZWILCH	Protein zwilch homolog	224003	191471	231741	232205	212366	297869	17.7732	17.5468	17.8222	17.825	17.6962	18.1843	17.714	17.9019	-0.187825	0.164878	0.877928
P31930	UQCRC1	Cytochrome b-c1 complex subunit 1, mitochondrial	2227897	1.80148e+06	1.68229e+06	2245847	2.00969e+06	2.2086e+06	21.0873	20.7807	20.682	21.0988	20.9385	21.0747	20.85	21.0374	-0.187361	0.119158	0.878211
Q92889	ERCC4	DNA repair endonuclease XPF	12184.6	22202.6	25890.6	16913.6	30838	19824.2	13.5728	14.4384	14.6601	14.0459	14.9124	14.275	14.2238	14.4111	-0.187314	0.350501	0.878239
P52701	MSH6	DNA mismatch repair protein Msh6	659347	697121	700287	698266	822948	826742	19.3307	19.411	19.4176	19.4134	19.6504	19.6571	19.3864	19.5736	-0.187207	0.046551	0.878304
Q96EK7	FAM120B	Constitutive coactivator of peroxisome proliferator-activated receptor gamma	63279.7	88439.4	104756	77235.4	120307	93120.3	15.9495	16.4324	16.6767	16.237	16.8764	16.5068	16.3528	16.54	-0.187204	0.27442	0.878307
Q9H5X1	FAM96A	MIP18 family protein FAM96A	296180	232357	223673	289808	254329	308168	18.1761	17.826	17.771	18.1447	17.9563	18.2334	17.9244	18.1115	-0.187099	0.148066	0.87837
Q9P1Z2	CALCOCO1	Calcium-binding and coiled-coil domain-containing protein 1	39538.2	33679.8	28309	39003.1	35864.3	39763.8	15.271	15.0396	14.789	15.2513	15.1303	15.2792	15.0332	15.2202	-0.187067	0.137406	0.87839
P23786	CPT2	Carnitine O-palmitoyltransferase 2, mitochondrial	138321	130912	115649	145081	142823	149102	17.0777	16.9982	16.8194	17.1465	17.1239	17.1859	16.9651	17.1521	-0.187005	0.0330319	0.878427
P48643	CCT5	T-complex protein 1 subunit epsilon	3510484	3.10828e+06	3012230	4.05866e+06	3126940	3.82045e+06	21.7432	21.5677	21.5224	21.9526	21.5763	21.8653	21.6111	21.7981	-0.186961	0.111715	0.878454
Q9UBL3	ASH2L	Set1/Ash2 histone methyltransferase complex subunit ASH2	263528	238718	252822	259258	292562	309211	18.0076	17.8649	17.9478	17.984	18.1584	18.2382	17.9401	18.1269	-0.186779	0.0484138	0.878565
Q6GMV2	SMYD5	SET and MYND domain-containing protein 5	291373	245754	192527	262070	235939	328770	18.1525	17.9069	17.5547	17.9996	17.8481	18.3267	17.8714	18.0581	-0.186765	0.23052	0.878573
P09758	TACSTD2	Tumor-associated calcium signal transducer 2	190431	160831	135197	213303	177282	161376	17.5389	17.2952	17.0447	17.7025	17.4357	17.3001	17.2929	17.4794	-0.186502	0.19003	0.878734
Q8IUD2	ERC1	ELKS/Rab6-interacting/CAST family member 1	287703	257447	232990	304083	253645	329516	18.1342	17.9739	17.8299	18.2141	17.9525	18.33	17.9793	18.1655	-0.186167	0.12711	0.878938
O95861	BPNT1	3'(2'),5'-bisphosphate nucleotidase 1	1.39422e+06	1.00662e+06	872631	1.44853e+06	1024263	1.21554e+06	20.411	19.9411	19.735	20.4662	19.9662	20.2132	20.029	20.2152	-0.186116	0.262451	0.878969
O43251	RBFOX2	RNA binding protein fox-1 homolog 2	229805	198003	189571	247839	214515	238898	17.8101	17.5952	17.5324	17.919	17.7107	17.866	17.6459	17.8319	-0.186066	0.0756411	0.878999
Q9BZ67	FRMD8	FERM domain-containing protein 8	74035.2	69020.1	66486.6	80485.7	72214.2	86050.7	16.1759	16.0747	16.0208	16.2964	16.14	16.3929	16.0905	16.2764	-0.18597	0.0506291	0.879058
P62140	PPP1CB	Serine/threonine-protein phosphatase PP1-beta catalytic subunit	1362557	1.35798e+06	1.11302e+06	1.54087e+06	1.26524e+06	1.55441e+06	20.3779	20.373	20.086	20.5553	20.271	20.5679	20.279	20.4647	-0.185757	0.116606	0.879188
P16278	GLB1	Beta-galactosidase	396735	400404	393627	450006	404598	505226	18.5978	18.6111	18.5865	18.7796	18.6261	18.9466	18.5985	18.7841	-0.185634	0.0627224	0.879263
Q9H944	MED20	Mediator of RNA polymerase II transcription subunit 20	150605	147701	158884	167361	167307	185677	17.2004	17.1723	17.2776	17.3526	17.3521	17.5024	17.2168	17.4024	-0.185612	0.019592	0.879276
Q6PL18	ATAD2	ATPase family AAA domain-containing protein 2	272176	282892	266156	301317	318985	313627	18.0542	18.1099	18.0219	18.2009	18.2831	18.2587	18.062	18.2476	-0.185586	0.00316	0.879292
Q9UNF0	PACSIN2	Protein kinase C and casein kinase substrate in neurons protein 2	888378	771248	638313	891458	785109	919067	19.7608	19.5568	19.2839	19.7658	19.5825	19.8098	19.5339	19.7194	-0.185532	0.148898	0.879325
Q8WW12	PCNP	PEST proteolytic signal-containing nuclear protein	785915	634146	573454	820328	616894	830486	19.584	19.2745	19.1293	19.6458	19.2347	19.6636	19.3293	19.5147	-0.185438	0.192921	0.879382
P53367	ARFIP1	Arfaptin-1	645317	546672	494666	686864	516501	723227	19.2996	19.0603	18.9161	19.3897	18.9784	19.4641	19.092	19.2774	-0.185369	0.180292	0.879424
O60701	UGDH	UDP-glucose 6-dehydrogenase	1079603	938081	762237	1.01642e+06	1.00809e+06	1.10694e+06	20.0421	19.8394	19.5399	19.9551	19.9432	20.0781	19.8071	19.9921	-0.185034	0.147001	0.879628
Q8TAT6	NPLOC4	Nuclear protein localization protein 4 homolog	844185	790424	818729	864052	939444	988830	19.6872	19.5923	19.643	19.7208	19.8414	19.9154	19.6408	19.8259	-0.185025	0.0228874	0.879634
Q9BS40	LXN	Latexin	217192	173514	143488	237305	162856	205417	17.7286	17.4047	17.1306	17.8564	17.3132	17.6482	17.4213	17.6059	-0.184645	0.238632	0.879866
Q8IY67	RAVER1	Ribonucleoprotein PTB-binding 1	590665	895162	951668	884872	976790	854262	19.172	19.7718	19.8601	19.7551	19.8977	19.7043	19.6013	19.7857	-0.184417	0.237771	0.880005
Q96ER3	SAAL1	Protein SAAL1	584568	589823	558668	620484	633902	718294	19.157	19.1699	19.0916	19.243	19.2739	19.4542	19.1395	19.3237	-0.184195	0.0337816	0.88014
Q86U44	METTL3	N6-adenosine-methyltransferase catalytic subunit	283538	277761	228923	290785	272216	333924	18.1132	18.0835	17.8045	18.1496	18.0544	18.3492	18.0004	18.1844	-0.183993	0.115347	0.880263
Q8NCD3	HJURP	Holliday junction recognition protein	53865.7	53724.2	50021.8	63709.4	57965.9	57418.3	15.7171	15.7133	15.6103	15.9592	15.8229	15.8092	15.6802	15.8638	-0.183575	0.0196321	0.880519
P61158	ACTR3	Actin-related protein 3	3.73734e+06	3258840	2.87836e+06	3.97316e+06	3297906	3.91818e+06	21.8336	21.6359	21.4568	21.9219	21.6531	21.9018	21.6421	21.8256	-0.183469	0.127196	0.880583
P53675	CLTCL1	Clathrin heavy chain 2	500982	117676	339738	432387	152636	444378	18.9344	16.8445	18.3741	18.722	17.2197	18.7614	18.051	18.2344	-0.1834	0.439699	0.880625
Q9Y266	NUDC	Nuclear migration protein nudC	2971265	2.6127e+06	2.47093e+06	3214471	2.77494e+06	3148320	21.5026	21.3171	21.2366	21.6161	21.404	21.5862	21.3521	21.5354	-0.183316	0.0744061	0.880677
A0A0B4J2A2	PPIAL4C	Peptidyl-prolyl cis-trans isomerase A-like 4C	1295480	1.01831e+06	805448	1.44274e+06	975267	1.1053e+06	20.3051	19.9577	19.6194	20.4604	19.8954	20.076	19.9607	20.1439	-0.183197	0.267647	0.880749
O95295	SNAPIN	SNARE-associated protein Snapin	187609	221082	239421	220249	262146	251710	17.5174	17.7542	17.8692	17.7488	18	17.9414	17.7136	17.8967	-0.183137	0.109807	0.880786
P00367	GLUD1	Glutamate dehydrogenase 1, mitochondrial	1692732	1.38089e+06	1.18398e+06	1.69262e+06	1.38405e+06	1.72796e+06	20.6909	20.3972	20.1752	20.6908	20.4005	20.7206	20.4211	20.604	-0.182876	0.188924	0.880945
Q8N488	RYBP	RING1 and YY1-binding protein	58892.7	46912.4	32967.2	48492.3	52168.8	52647.9	15.8458	15.5177	15.0087	15.5655	15.6709	15.6841	15.4574	15.6402	-0.182743	0.279341	0.881026
Q14151	SAFB2	Scaffold attachment factor B2	1.25739e+06	1.38376e+06	1.48452e+06	1.51479e+06	1.60634e+06	1.55219e+06	20.262	20.4002	20.5016	20.5307	20.6153	20.5659	20.3879	20.5706	-0.182724	0.0308064	0.881038
Q08945	SSRP1	FACT complex subunit SSRP1	3.53353e+06	3.30587e+06	3.2088e+06	3.63516e+06	3.57198e+06	4.22099e+06	21.7527	21.6566	21.6136	21.7936	21.7683	22.0092	21.6743	21.857	-0.182717	0.056872	0.881042
P54578	USP14	Ubiquitin carboxyl-terminal hydrolase 14	1.69081e+06	1.51269e+06	1.4215e+06	1.78732e+06	1.49157e+06	1.99396e+06	20.6893	20.5287	20.439	20.7694	20.5084	20.9272	20.5523	20.735	-0.182675	0.131407	0.881068
P30740	SERPINB1	Leukocyte elastase inhibitor	729452	651093	670830	820427	730625	777082	19.4765	19.3125	19.3556	19.646	19.4788	19.5677	19.3815	19.5642	-0.18265	0.0289484	0.881083
Q9Y5J7	TIMM9	Mitochondrial import inner membrane translocase subunit Tim9	1.15049e+06	912721	832829	1.14849e+06	942013	1.18179e+06	20.1338	19.7998	19.6677	20.1313	19.8454	20.1725	19.8671	20.0497	-0.182647	0.179872	0.881085
Q96NB1	FOPNL	LisH domain-containing protein FOPNL	21254.5	20218.5	NA	34296	12796.3	29669.2	14.3755	14.3034	NA	15.0658	13.6434	14.8567	14.3394	14.522	-0.182523	0.302943	0.881161
P51665	PSMD7	26S proteasome non-ATPase regulatory subunit 7	1.40206e+06	1.08824e+06	1.04589e+06	1352177	1.18039e+06	1.46119e+06	20.4191	20.0536	19.9963	20.3669	20.1708	20.4787	20.1563	20.3388	-0.182475	0.166943	0.88119
P17931	LGALS3	Galectin-3	893577	687388	531148	921082	685588	754912	19.7692	19.3908	19.0188	19.813	19.387	19.5259	19.3929	19.5753	-0.182383	0.272799	0.881246
P09972	ALDOC	Fructose-bisphosphate aldolase C	2.67217e+06	2.58237e+06	2.15161e+06	2873567	2.65235e+06	2846265	21.3496	21.3003	21.037	21.4544	21.3388	21.4406	21.2289	21.4113	-0.182352	0.0698801	0.881265
P41208	CETN2	Centrin-2	81714.5	95792.6	81487.7	111278	89156.9	93934.9	16.3183	16.5476	16.3143	16.7638	16.4441	16.5194	16.3934	16.5757	-0.182338	0.112339	0.881273
P22061	PCMT1	Protein-L-isoaspartate(D-aspartate) O-methyltransferase	1348030	1.02313e+06	913748	1.41653e+06	1.01111e+06	1.28551e+06	20.3624	19.9646	19.8014	20.4339	19.9475	20.2939	20.0428	20.2251	-0.182314	0.232408	0.881288
Q96AY4	TTC28	Tetratricopeptide repeat protein 28	45753.6	49522.3	48082.2	51304	56020.8	55370.5	15.4816	15.5958	15.5532	15.6468	15.7737	15.7568	15.5435	15.7258	-0.182228	0.0124024	0.881341
O75886	STAM2	Signal transducing adapter molecule 2	345715	254410	233816	352410	271516	313907	18.3992	17.9568	17.835	18.4269	18.0507	18.26	18.0637	18.2458	-0.18217	0.225832	0.881376
Q9Y371	SH3GLB1	Endophilin-B1	466111	461980	434295	514656	502307	528195	18.8303	18.8175	18.7283	18.9732	18.9382	19.0107	18.792	18.9741	-0.182024	0.00407055	0.881466
Q9Y535	POLR3H	DNA-directed RNA polymerase III subunit RPC8	37330	30051.9	22896	40929.8	24916.6	36771.4	15.188	14.8752	14.4828	15.3209	14.6048	15.1663	14.8487	15.0307	-0.181985	0.276346	0.881489
O94888	UBXN7	UBX domain-containing protein 7	560500	589569	507105	658760	525923	706150	19.0964	19.1693	18.9519	19.3294	19.0045	19.4296	19.0725	19.2545	-0.181974	0.128975	0.881496
P56192	MARS	Methionine--tRNA ligase, cytoplasmic	1.69514e+06	1707043	1725860	1.8727e+06	2.05438e+06	1.89496e+06	20.693	20.7031	20.7189	20.8367	20.9703	20.8537	20.705	20.8869	-0.181925	0.00809811	0.881526
P46379	BAG6	Large proline-rich protein BAG6	1221420	1.21202e+06	1377436	1.33084e+06	1.53337e+06	1.45868e+06	20.2201	20.209	20.3936	20.3439	20.5483	20.4762	20.2742	20.4561	-0.181913	0.049669	0.881533
Q9Y2J2	EPB41L3	Band 4.1-like protein 3	153759	173585	183864	197014	200429	181384	17.2303	17.4053	17.4883	17.5879	17.6127	17.4687	17.3746	17.5565	-0.181828	0.0503421	0.881585
P50479	PDLIM4	PDZ and LIM domain protein 4	178584	139422	118760	199090	132486	163588	17.4462	17.0891	16.8577	17.6031	17.0155	17.3197	17.131	17.3127	-0.18174	0.248123	0.881639
Q6UWP2	DHRS11	Dehydrogenase/reductase SDR family member 11	129339	92823	84338.8	127190	91674.1	126717	16.9808	16.5022	16.3639	16.9566	16.4842	16.9513	16.6156	16.7974	-0.181732	0.256147	0.881644
Q08431	MFGE8	Lactadherin	217018	217297	126483	221858	257642	152231	17.7275	17.7293	16.9486	17.7593	17.975	17.2159	17.4684	17.6501	-0.181614	0.306865	0.881716
Q03393	PTS	6-pyruvoyl tetrahydrobiopterin synthase	158200	106394	96897.7	159921	112970	131654	17.2714	16.6991	16.5642	17.287	16.7856	17.0064	16.8449	17.0263	-0.181451	0.286683	0.881816
Q8N122	RPTOR	Regulatory-associated protein of mTOR	206023	238254	227482	226925	290592	246863	17.6524	17.8621	17.7954	17.7919	18.1486	17.9134	17.77	17.9513	-0.181289	0.10821	0.881915
P01130	LDLR	Low-density lipoprotein receptor	282256	329176	300858	329356	468675	263964	18.1066	18.3285	18.1987	18.3293	18.8382	18.01	18.2113	18.3925	-0.181211	0.232631	0.881962
O95396	MOCS3	Adenylyltransferase and sulfurtransferase MOCS3	111394	104386	107028	116796	116826	132933	16.7653	16.6716	16.7076	16.8336	16.834	17.0203	16.7148	16.896	-0.181158	0.0321141	0.881995
P00750	PLAT	Tissue-type plasminogen activator	247868	280275	235065	307593	313338	246917	17.9192	18.0965	17.8427	18.2307	18.2574	17.9137	17.9528	18.1339	-0.181098	0.118872	0.882032
P53990	IST1	IST1 homolog	262992	309688	286337	327295	354926	292540	18.0047	18.2405	18.1274	18.3202	18.4372	18.1583	18.1242	18.3052	-0.181064	0.0809649	0.882052
Q9NQ88	TIGAR	Fructose-2,6-bisphosphatase TIGAR	249795	239069	229989	280357	248177	287627	17.9304	17.8671	17.8112	18.0969	17.921	18.1338	17.8696	18.0506	-0.181032	0.0363949	0.882072
Q9Y5P4	COL4A3BP	Collagen type IV alpha-3-binding protein	111308	115380	100146	139065	105305	127916	16.7642	16.816	16.6117	17.0854	16.6842	16.9648	16.7307	16.9115	-0.180832	0.118893	0.882194
Q9UBT2	UBA2	SUMO-activating enzyme subunit 2	1.03525e+06	1.00242e+06	1.00141e+06	1.06544e+06	1.07603e+06	1.32021e+06	19.9816	19.9351	19.9336	20.023	20.0373	20.3323	19.9501	20.1309	-0.180814	0.0843307	0.882205
P23396	RPS3	40S ribosomal protein S3	3747656	6558074	7752456	5.36709e+06	8178536	6318988	21.8376	22.6448	22.8862	22.3557	22.9634	22.5913	22.4562	22.6368	-0.180587	0.34923	0.882344
O75935	DCTN3	Dynactin subunit 3	697554	544010	492989	702213	561652	690421	19.4119	19.0533	18.9112	19.4215	19.0993	19.3971	19.1255	19.306	-0.180523	0.195427	0.882383
Q5SRE7	PHYHD1	Phytanoyl-CoA dioxygenase domain-containing protein 1	452267	337530	327264	506716	343612	417088	18.7868	18.3647	18.3201	18.9508	18.3904	18.67	18.4905	18.6704	-0.179888	0.231714	0.882772
Q8IWL3	HSCB	Iron-sulfur cluster co-chaperone protein HscB, mitochondrial	16399.6	10380.1	9674.36	15215.9	10970.7	14341	14.0014	13.3415	13.2399	13.8933	13.4214	13.8079	13.5276	13.7075	-0.179887	0.307645	0.882772
P00558	PGK1	Phosphoglycerate kinase 1	11165919	11139533	10565322	12121908	12253961	12855106	23.4126	23.4092	23.3328	23.5311	23.5467	23.6158	23.3849	23.5646	-0.179693	0.00412939	0.882891
Q8TB72	PUM2	Pumilio homolog 2	165932	151555	140898	160775	161316	198393	17.3402	17.2095	17.1043	17.2947	17.2995	17.598	17.218	17.3974	-0.179405	0.112093	0.883067
P45973	CBX5	Chromobox protein homolog 5	565174	522017	478014	664882	492171	625775	19.1083	18.9937	18.8667	19.3427	18.9088	19.2553	18.9896	19.1689	-0.179352	0.139692	0.883099
P13861	PRKAR2A	cAMP-dependent protein kinase type II-alpha regulatory subunit	1.1064e+06	886620	836256	1.13231e+06	920855	1.14226e+06	20.0774	19.758	19.6736	20.1108	19.8126	20.1235	19.8363	20.0156	-0.179311	0.164628	0.883125
P37802	TAGLN2	Transgelin-2	4.2093e+06	3.45155e+06	3.12778e+06	4744668	3.24811e+06	4279995	22.0052	21.7188	21.5767	22.1779	21.6312	22.0292	21.7669	21.9461	-0.179184	0.208132	0.883202
P04062	GBA	Glucosylceramidase	739688	788827	658183	859545	793077	817347	19.4966	19.5893	19.3281	19.7132	19.5971	19.6406	19.4713	19.6503	-0.178956	0.0459064	0.883342
Q9H7D7	WDR26	WD repeat-containing protein 26	217396	177859	189428	227914	190070	245267	17.73	17.4404	17.5313	17.7981	17.5362	17.904	17.5672	17.7461	-0.178887	0.131089	0.883384
Q9Y6X3	MAU2	MAU2 chromatid cohesion factor homolog	45060.7	52277	65533.9	49765.8	65911.9	68267.8	15.4596	15.6739	16	15.6029	16.0083	16.0589	15.7111	15.89	-0.17887	0.22382	0.883395
Q9NR50	EIF2B3	Translation initiation factor eIF-2B subunit gamma	933845	881788	828682	963663	934740	1.09862e+06	19.8328	19.7501	19.6605	19.8782	19.8342	20.0673	19.7478	19.9265	-0.17876	0.0583709	0.883462
Q9UJY4	GGA2	ADP-ribosylation factor-binding protein GGA2	62109.7	59147.6	62060.7	76814.7	83724.6	51408.2	15.9225	15.852	15.9214	16.2291	16.3534	15.6497	15.8987	16.0774	-0.178738	0.194259	0.883475
Q9H3K6	BOLA2	BolA-like protein 2	1.30235e+06	979551	960235	1.29999e+06	1.00561e+06	1.35878e+06	20.3127	19.9018	19.873	20.3101	19.9396	20.3739	20.0292	20.2079	-0.178701	0.208595	0.883498
Q8NE86	MCU	Calcium uniporter protein, mitochondrial	394748	346899	462535	391051	454572	516663	18.5906	18.4042	18.8192	18.577	18.7941	18.9789	18.6046	18.7833	-0.178693	0.173075	0.883503
O15379	HDAC3	Histone deacetylase 3	101880	88952.4	84993.1	118774	83489.6	112629	16.6365	16.4407	16.3751	16.8579	16.3493	16.7812	16.4841	16.6628	-0.178693	0.169752	0.883503
P07741	APRT	Adenine phosphoribosyltransferase	2031527	1.7247e+06	1.53011e+06	2.02697e+06	1.79631e+06	2.13438e+06	20.9541	20.7179	20.5452	20.9509	20.7766	21.0254	20.7391	20.9176	-0.178545	0.137128	0.883594
Q9H6W3	RIOX1	Ribosomal oxygenase 1	560960	534185	504838	588038	581139	641304	19.0975	19.027	18.9455	19.1656	19.1485	19.2906	19.0233	19.2016	-0.178247	0.0241873	0.883776
Q92945	KHSRP	Far upstream element-binding protein 2	4.045e+06	3965883	3.67468e+06	4.38684e+06	4231135	4.60049e+06	21.9477	21.9192	21.8092	22.0648	22.0126	22.1334	21.892	22.0702	-0.178205	0.0151254	0.883802
P32119	PRDX2	Peroxiredoxin-2	10583733	7512564	6541816	10107299	7736430	9635402	23.3353	22.8409	22.6413	23.2689	22.8832	23.1999	22.9392	23.1173	-0.178188	0.270311	0.883812
Q9H1K0	RBSN	Rabenosyn-5	53404.6	43503	41872	54097.5	43624.3	59693.4	15.7047	15.4088	15.3537	15.7233	15.4128	15.8653	15.4891	15.6671	-0.178067	0.17698	0.883887
Q8IY22	CMIP	C-Maf-inducing protein	49334.9	78436.4	71983.6	74156.2	76738.7	70878.8	15.5903	16.2592	16.1354	16.1783	16.2277	16.1131	15.995	16.173	-0.178026	0.229936	0.883912
Q13595	TRA2A	Transformer-2 protein homolog alpha	1.01483e+06	572249	730819	934429	632672	1039512	19.9528	19.1263	19.4792	19.8337	19.2711	19.9875	19.5194	19.6974	-0.178021	0.308565	0.883915
P48307	TFPI2	Tissue factor pathway inhibitor 2	19431.1	25315.4	20280.7	30982	22194.7	21005.6	14.2461	14.6277	14.3078	14.9191	14.4379	14.3585	14.3939	14.5719	-0.177977	0.224656	0.883942
P31939	ATIC	Bifunctional purine biosynthesis protein PURH	3.39776e+06	2.92743e+06	2565630	3.29921e+06	3.09764e+06	3.6151e+06	21.6962	21.4812	21.2909	21.6537	21.5627	21.7856	21.4894	21.6673	-0.177931	0.129346	0.88397
P54105	CLNS1A	Methylosome subunit pICln	3.02123e+06	2.21451e+06	2.08515e+06	3.17201e+06	2.68183e+06	2.37358e+06	21.5267	21.0786	20.9917	21.597	21.3548	21.1786	21.199	21.3768	-0.177801	0.232161	0.88405
Q8IUI8	CRLF3	Cytokine receptor-like factor 3	256735	219141	220522	261811	241722	283724	17.9699	17.7415	17.7506	17.9982	17.883	18.1141	17.8207	17.9984	-0.177768	0.0772617	0.88407
Q9Y265	RUVBL1	RuvB-like 1	2547492	2.18714e+06	2.06669e+06	2.55338e+06	2.26072e+06	2.88665e+06	21.2806	21.0606	20.9789	21.284	21.1084	21.461	21.1067	21.2844	-0.177714	0.132427	0.884103
Q6IQ49	SDE2	Replication stress response regulator SDE2	101281	100295	101723	106718	110137	127193	16.628	16.6139	16.6343	16.7034	16.7489	16.9567	16.6254	16.803	-0.177616	0.0495347	0.884163
P06733	ENO1	Alpha-enolase	32332708	22151030	24085722	32678372	23771322	32119556	24.9465	24.4009	24.5217	24.9618	24.5027	24.9369	24.623	24.8005	-0.177488	0.23824	0.884241
Q9H8Y5	ANKZF1	Ankyrin repeat and zinc finger domain-containing protein 1	164865	152586	133514	178148	150226	181492	17.3309	17.2193	17.0266	17.4427	17.1968	17.4695	17.1923	17.3697	-0.177406	0.109343	0.884292
P78346	RPP30	Ribonuclease P protein subunit p30	491664	571738	587044	542933	634959	692204	18.9073	19.125	19.1631	19.0504	19.2763	19.4008	19.0651	19.2425	-0.17738	0.118108	0.884307
Q8NCW5	NAXE	NAD(P)H-hydrate epimerase	494777	435090	386822	525484	445795	513997	18.9164	18.731	18.5613	19.0033	18.766	18.9714	18.7362	18.9136	-0.177341	0.115973	0.884331
Q9NUQ8	ABCF3	ATP-binding cassette sub-family F member 3	1.1259e+06	570784	545606	929080	616793	884724	20.1026	19.1226	19.0575	19.8254	19.2344	19.7549	19.4276	19.6049	-0.177336	0.391454	0.884334
Q9H2H8	PPIL3	Peptidyl-prolyl cis-trans isomerase-like 3	357287	284254	238063	392209	269855	330233	18.4467	18.1168	17.861	18.5813	18.0418	18.3331	18.1415	18.3187	-0.177228	0.245172	0.8844
O60763	USO1	General vesicular transport factor p115	1.33121e+06	1.21334e+06	1.17228e+06	1.38673e+06	1.33373e+06	1.4798e+06	20.3443	20.2106	20.1609	20.4033	20.347	20.497	20.2386	20.4158	-0.17717	0.032702	0.884436
Q9Y2Z9	COQ6	Ubiquinone biosynthesis monooxygenase COQ6, mitochondrial	49063.4	36142	66940	52543.9	47560.7	68648.1	15.5824	15.1414	16.0306	15.6812	15.5375	16.0669	15.5848	15.7619	-0.177106	0.320093	0.884475
P14649	MYL6B	Myosin light chain 6B	4.24013e+06	3112309	2.84853e+06	4.72716e+06	2846956	4.03636e+06	22.0157	21.5696	21.4418	22.1725	21.441	21.9446	21.6757	21.8527	-0.177047	0.268166	0.884511
Q9NRF8	CTPS2	CTP synthase 2	74381	83499.2	81853	91600.8	82842.5	96746.7	16.1826	16.3495	16.3207	16.4831	16.3381	16.5619	16.2843	16.461	-0.176738	0.050376	0.884701
P55209	NAP1L1	Nucleosome assembly protein 1-like 1	7.33103e+06	6.42675e+06	6000133	7.19338e+06	6685155	8487978	22.8056	22.6157	22.5166	22.7782	22.6725	23.017	22.6459	22.8226	-0.17665	0.130497	0.884755
P53611	RABGGTB	Geranylgeranyl transferase type-2 subunit beta	408782	389359	368242	437782	415880	464803	18.641	18.5707	18.4903	18.7399	18.6658	18.8263	18.5673	18.744	-0.176638	0.0254094	0.884762
Q9UBB4	ATXN10	Ataxin-10	793741	765335	768268	903784	792949	940111	19.5983	19.5457	19.5513	19.7856	19.5969	19.8425	19.5651	19.7417	-0.176556	0.042207	0.884813
Q8NI60	COQ8A	Atypical kinase COQ8A, mitochondrial	82251.2	110986	135330	82201.3	154202	140659	16.3277	16.76	17.0461	16.3269	17.2345	17.1018	16.7113	16.8877	-0.176432	0.290105	0.884889
Q07866	KLC1	Kinesin light chain 1	1.21337e+06	1.07426e+06	968248	1.2617e+06	1.13718e+06	1.2693e+06	20.2106	20.0349	19.885	20.2669	20.117	20.2756	20.0435	20.2199	-0.176345	0.0863467	0.884942
Q9UPU5	USP24	Ubiquitin carboxyl-terminal hydrolase 24	361644	272954	279742	368707	328949	328336	18.4642	18.0583	18.0937	18.4921	18.3275	18.3248	18.2054	18.3815	-0.176064	0.151249	0.885115
Q14978	NOLC1	Nucleolar and coiled-body phosphoprotein 1	1.30818e+06	1.04634e+06	947748	1.26058e+06	1.06842e+06	1.38898e+06	20.3191	19.9969	19.8541	20.2657	20.027	20.4056	20.0567	20.2328	-0.17603	0.192622	0.885135
Q8N9V3	WDSUB1	WD repeat, SAM and U-box domain-containing protein 1	92340.5	86957.8	58660.6	99358	70144.5	97450.3	16.4947	16.408	15.8401	16.6003	16.098	16.5724	16.2476	16.4236	-0.175987	0.265042	0.885162
P07737	PFN1	Profilin-1	25182874	20918498	20657436	28363012	21127930	26182878	24.5859	24.3183	24.3002	24.7575	24.3326	24.6421	24.4015	24.5774	-0.175967	0.158153	0.885174
Q04726	TLE3	Transducin-like enhancer protein 3	241665	219320	202179	282392	221782	246684	17.8827	17.7427	17.6253	18.1073	17.7588	17.9123	17.7502	17.9261	-0.17594	0.117959	0.88519
Q9NY33	DPP3	Dipeptidyl peptidase 3	1.1429e+06	946526	832860	1150981	984615	1145891	20.1243	19.8523	19.6677	20.1344	19.9092	20.128	19.8814	20.0572	-0.1758	0.160422	0.885276
Q8NCF5	NFATC2IP	NFATC2-interacting protein	181819	158895	165819	189209	189546	192520	17.4721	17.2777	17.3393	17.5296	17.5322	17.5547	17.363	17.5388	-0.175784	0.0173981	0.885286
P28070	PSMB4	Proteasome subunit beta type-4	2.3533e+06	1.84655e+06	1.61221e+06	2.3821e+06	1.79071e+06	2.36703e+06	21.1663	20.8164	20.6206	21.1838	20.7721	21.1746	20.8678	21.0435	-0.175764	0.22696	0.885299
Q9H098	FAM107B	Protein FAM107B	352605	337510	315315	389044	354489	392147	18.4277	18.3646	18.2664	18.5696	18.4354	18.581	18.3529	18.5287	-0.175763	0.0276871	0.885299
P30044	PRDX5	Peroxiredoxin-5, mitochondrial	4.09587e+06	3.33033e+06	2.49182e+06	4.04479e+06	3.10368e+06	3.90206e+06	21.9657	21.6672	21.2488	21.9476	21.5655	21.8958	21.6272	21.803	-0.175749	0.264392	0.885308
Q99832	CCT7	T-complex protein 1 subunit eta	2.53839e+06	2.6373e+06	2720011	2700236	3.06136e+06	3174092	21.2755	21.3306	21.3752	21.3647	21.5457	21.5979	21.3271	21.5028	-0.175672	0.0425408	0.885355
Q6XQN6	NAPRT	Nicotinate phosphoribosyltransferase	182833	157163	128655	198691	148621	180289	17.4802	17.2619	16.9732	17.6002	17.1813	17.46	17.2384	17.4138	-0.175393	0.205385	0.885526
Q9NPA8	ENY2	Transcription and mRNA export factor ENY2	704668	556904	516653	704663	565904	731815	19.4266	19.0871	18.9788	19.4266	19.1102	19.4811	19.1642	19.3393	-0.175133	0.193002	0.885686
Q9NR46	SH3GLB2	Endophilin-B2	255816	228451	223403	271964	242833	284541	17.9647	17.8015	17.7693	18.0531	17.8896	18.1183	17.8452	18.0203	-0.175124	0.0638277	0.885691
O95684	FGFR1OP	FGFR1 oncogene partner	55736.6	45809.7	50682.7	61602.3	43883.8	68867	15.7663	15.4834	15.6292	15.9107	15.4214	16.0715	15.6263	15.8012	-0.174905	0.203151	0.885826
Q15654	TRIP6	Thyroid receptor-interacting protein 6	268924	200028	155057	244385	217366	225857	18.0368	17.6098	17.2424	17.8988	17.7298	17.7851	17.6297	17.8045	-0.17483	0.283689	0.885872
P27635	RPL10	60S ribosomal protein L10	4.43082e+06	4721520	4350752	5.40488e+06	4827856	5016156	22.0791	22.1708	22.0528	22.3658	22.203	22.2582	22.1009	22.2756	-0.174713	0.0230842	0.885943
Q99715	COL12A1	Collagen alpha-1(XII) chain	108219	106122	129091	115642	128749	143181	16.7236	16.6954	16.978	16.8193	16.9742	17.1275	16.799	16.9737	-0.174668	0.122683	0.885972
P22234	PAICS	Multifunctional protein ADE2	4209262	4.18151e+06	3909111	4761271	4.05862e+06	5.11959e+06	22.0051	21.9956	21.8984	22.1829	21.9526	22.2876	21.9664	22.141	-0.174644	0.0844703	0.885986
Q13242	SRSF9	Serine/arginine-rich splicing factor 9	3.05796e+06	2.55035e+06	2273125	2.99812e+06	2520915	3.37248e+06	21.5441	21.2823	21.1162	21.5156	21.2655	21.6854	21.3142	21.4888	-0.174625	0.187107	0.885998
Q9NUW8	TDP1	Tyrosyl-DNA phosphodiesterase 1	197041	187599	187663	202881	211805	232000	17.5881	17.5173	17.5178	17.6303	17.6924	17.8238	17.5411	17.7155	-0.1744	0.0269123	0.886136
Q9Y376	CAB39	Calcium-binding protein 39	469459	458043	437575	478333	521608	541776	18.8406	18.8051	18.7392	18.8677	18.9926	19.0473	18.795	18.9692	-0.174223	0.0240145	0.886245
Q9NWV8	BABAM1	BRISC and BRCA1-A complex member 1	680117	562923	509146	704996	531929	746681	19.3754	19.1026	18.9577	19.4273	19.0209	19.5101	19.1452	19.3194	-0.17418	0.202356	0.886271
Q9NPQ8	RIC8A	Synembryn-A	1.51816e+06	1.28288e+06	1.29832e+06	1.35098e+06	1.52971e+06	1.75763e+06	20.5339	20.291	20.3082	20.3656	20.5448	20.7452	20.3777	20.5519	-0.174177	0.134469	0.886273
Q9GZP4	PITHD1	PITH domain-containing protein 1	362146	305568	282386	374095	304321	394092	18.4662	18.2211	18.1073	18.513	18.2152	18.5882	18.2649	18.4388	-0.173933	0.160634	0.886423
Q8TCS8	PNPT1	Polyribonucleotide nucleotidyltransferase 1, mitochondrial	2247791	1.90819e+06	2.28241e+06	2.77478e+06	2040568	2.48213e+06	21.1001	20.8638	21.1221	21.4039	20.9605	21.2431	21.0287	21.2025	-0.173884	0.15328	0.886453
Q15042	RAB3GAP1	Rab3 GTPase-activating protein catalytic subunit	333267	371925	324780	399271	348671	415112	18.3463	18.5047	18.3091	18.607	18.4115	18.6631	18.3867	18.5606	-0.173861	0.0736945	0.886467
P84090	ERH	Enhancer of rudimentary homolog	988336	762278	606382	1095336	664879	900355	19.9146	19.54	19.2099	20.0629	19.3427	19.7801	19.5548	19.7286	-0.173781	0.288275	0.886517
Q8N7H5	PAF1	RNA polymerase II-associated factor 1 homolog	179533	184053	186231	229068	168941	228216	17.4539	17.4898	17.5067	17.8054	17.3662	17.8	17.4835	17.6572	-0.173744	0.135906	0.886539
O75116	ROCK2	Rho-associated protein kinase 2	569009	766330	814096	679993	922370	812225	19.1181	19.5476	19.6348	19.3752	19.815	19.6315	19.4335	19.6072	-0.173709	0.218879	0.88656
P60709;P63261	ACTB;ACTG1	Actin, cytoplasmic 1;Actin, cytoplasmic 2	90367944	44109488	60891064	51590144	78367176	86145792	26.4293	25.3946	25.8597	25.6206	26.2237	26.3603	25.8945	26.0682	-0.173665	0.353359	0.886588
P41223	BUD31	Protein BUD31 homolog	289746	279718	277933	277088	334564	348663	18.1444	18.0936	18.0844	18.08	18.3519	18.4115	18.1075	18.2811	-0.173654	0.0825914	0.886594
P55327	TPD52	Tumor protein D52	655778	464184	405739	649897	448547	607888	19.3228	18.8243	18.6302	19.3099	18.7749	19.2134	18.9258	19.0994	-0.173606	0.284732	0.886624
Q15365	PCBP1	Poly(rC)-binding protein 1	10963689	9451588	10196030	12126798	10096374	12372228	23.3862	23.1721	23.2815	23.5317	23.2673	23.5606	23.28	23.4532	-0.173257	0.0951519	0.886838
Q86VS8	HOOK3	Protein Hook homolog 3	252268	222190	204812	248288	224021	295848	17.9446	17.7614	17.6439	17.9217	17.7733	18.1745	17.7833	17.9565	-0.173153	0.152795	0.886902
P18850	ATF6	Cyclic AMP-dependent transcription factor ATF-6 alpha	1466870	1.64222e+06	1.3902e+06	1.61085e+06	1.7193e+06	1.73291e+06	20.4843	20.6472	20.4069	20.6194	20.7134	20.7248	20.5128	20.6859	-0.173053	0.0444407	0.886964
Q9UMX0	UBQLN1	Ubiquilin-1	801633	701578	664603	895058	725627	824760	19.6126	19.4202	19.3421	19.7716	19.4689	19.6536	19.4583	19.6314	-0.173048	0.110732	0.886967
P35249	RFC4	Replication factor C subunit 4	973619	1.04818e+06	1.03747e+06	1.08764e+06	1.20108e+06	1.16134e+06	19.893	19.9995	19.9846	20.0528	20.1959	20.1474	19.959	20.132	-0.172977	0.0162869	0.88701
P36873	PPP1CC	Serine/threonine-protein phosphatase PP1-gamma catalytic subunit	2.2096e+06	2.15487e+06	2.05226e+06	2.22678e+06	2.41406e+06	2.60452e+06	21.0754	21.0392	20.9688	21.0865	21.203	21.3126	21.0278	21.2007	-0.172945	0.0399986	0.88703
P0DMV8;P0DMV9	HSPA1A;HSPA1B	Heat shock 70 kDa protein 1A;Heat shock 70 kDa protein 1B	13439302	13631640	14515585	14749655	16195663	15949627	23.68	23.7005	23.7911	23.8142	23.9491	23.927	23.7238	23.8968	-0.17293	0.0167444	0.887039
P62917	RPL8	60S ribosomal protein L8	6555583	6533133	6733538	6.84626e+06	7.72982e+06	7.80696e+06	22.6443	22.6393	22.6829	22.7069	22.882	22.8963	22.6555	22.8284	-0.172883	0.0266866	0.887069
P61604	HSPE1	10 kDa heat shock protein, mitochondrial	9516303	7.24881e+06	6686731	9375841	7217791	9762316	23.182	22.7893	22.6729	23.1605	22.7831	23.2188	22.8814	23.0541	-0.172761	0.227706	0.887143
Q9H3Z4	DNAJC5	DnaJ homolog subfamily C member 5	57310.7	50271.4	49927.6	49262	64837.7	64481.4	15.8065	15.6174	15.6075	15.5882	15.9845	15.9766	15.6772	15.8498	-0.172605	0.141553	0.887239
P51398	DAP3	28S ribosomal protein S29, mitochondrial	643106	678928	722514	697536	767229	843574	19.2947	19.3729	19.4627	19.4119	19.5493	19.6862	19.3768	19.5491	-0.172365	0.0705138	0.887387
Q68CP9	ARID2	AT-rich interactive domain-containing protein 2	125204	91333.4	82022.1	117006	94442.2	121446	16.9339	16.4789	16.3237	16.8362	16.5271	16.89	16.5788	16.7511	-0.172275	0.251373	0.887442
Q9BUP3	HTATIP2	Oxidoreductase HTATIP2	364196	314268	259075	374792	320382	353329	18.4744	18.2616	17.983	18.5157	18.2894	18.4307	18.2397	18.4119	-0.172272	0.170372	0.887444
Q13153	PAK1	Serine/threonine-protein kinase PAK 1	35438.3	28122.7	22991.4	36866	27342.1	32524.6	15.113	14.7794	14.4888	15.17	14.7388	14.9892	14.7938	14.966	-0.17227	0.248216	0.887446
Q9H3R5	CENPH	Centromere protein H	84054.8	64807.7	57978.1	82253.2	59732.1	91972.4	16.359	15.9839	15.8232	16.3278	15.8662	16.4889	16.0554	16.2276	-0.172259	0.252135	0.887452
Q8TDB6	DTX3L	E3 ubiquitin-protein ligase DTX3L	28215.2	26568.8	27266.1	28836.7	32761.6	30935.8	14.7842	14.6974	14.7348	14.8156	14.9997	14.917	14.7388	14.9108	-0.171959	0.0234175	0.887637
Q9H6R7	WDCP	WD repeat and coiled-coil-containing protein	28104.8	26165.5	28945.7	30821.1	33001.2	29920.4	14.7785	14.6754	14.8211	14.9116	15.0102	14.8688	14.7583	14.9302	-0.171913	0.0231572	0.887665
[truncated: 4,772 more rows]
